# Supplementary material for: Heritable transcriptional defects from aberrations of nuclear architecture
Source: Nature. 2023 Jun 7;619(7968):184–92. doi: 10.1038/s41586-023-06157-7 (PMC10322708; doi:10.1038/s41586-023-06157-7)
Supplement: Supplementary file 4 — Supplementary Table 2 [file 41586_2023_6157_MOESM4_ESM.xlsx]

## Sheet: Generation 1 MN Summary
Family ID	NE status	chr	MNhap	MNhap TPM ratio	MNhap DNA copy	MNhap CN1 pval	MNhap CN2 pval	Classification of transcription status	Additional Notes
F84*	intact	NA	NA	NA	NA	NA	NA	normal	no chr of interest
F206*	intact	NA	NA	NA	NA	NA	NA	normal	no chr of interest
F98	intact	4	B	0.588851	1	0.000613509	.	partial defect
F74	intact	12	B	0.257229	1	1.15096e-18	.	defect
		22	B	1.29945	2	.	2.77659e-06	defect
F76	intact	1	A	0.0581023	1	2.10361e-28	.	defect
F85	intact	11	B	0.0425389	1	7.16103e-43	.	defect
F116	intact	1	A	0.0407434	1	2.13142e-29	.	defect
		19	B	0.0136578	1	3.21157e-18	.	defect
F203	intact	5	A	1.91431	3	.	.	defect
F207	intact	1	A	1.04586	2	.	1.67966e-25	defect
F216	intact	1	A	0.0672478	1	6.91234e-28	.	defect
F282	intact	1	A	0.162929	1	8.86775e-23	.	defect
F71	ruptured	1p	B	0.105901	1	1.06e-31	.	defect
F101	ruptured	5	A	0.0307897	1	1.31047e-28	.	defect
		10a	A	0.0105432	1	1.5478e-10	.	defect
		10b	A	0.0132998	1	8.52212e-11	.
F194	ruptured	3	A	0.0634931	1	9.01438e-18	.	defect
F204	ruptured	12	B	0.00728764	1	5.40371e-33	.	defect
F212	ruptured	12	B	0.0720879	1	7.18951e-29	.	defect
F213	ruptured	9	B	0.0522822	1	1.79345e-25	.	defect
F214	ruptured	11	B	1.1273	2	.	6.38366e-26	defect
F220	ruptured	2	B	1.09404	2	.	2.2188e-21	defect
F230	ruptured	15	B	0.666564	2	0.00339394	.	defect
F277	ruptured	2	B	1.03011	2	.	2.79231e-24	defect
*Note: F84 and F206 were included in the count of MN with normal transcription in Fig. 1d

## Sheet: Generation 2 Summary
Family ID	NE status	MN nieces	chr	MNhap	MNhap DNA copy-number pattern (MN daughters | MN nieces)	MNhap TPM ratio	MNhap DNA copy	MNhap CN1 pval	MNhap CN2 pval	Classification of transcription status	Additional Notes
F25	intact	NA	6	A	2 1 |	1.85723	2	.	0.121085	no defect
			10q	B	2 1 |	2.05644	2	.	0.778546	no defect
			19	A	1 2 |	1.74191	2	.	0.0406092	no defect
F145	intact	2	1	B	1 0 | 1 1	0.802481	1	0.002064	.	no defect
F227	intact	1	1	A	1 0 | 1	0.799324	1	0.0183174	.	no defect
F231	intact	2	12q	A	1 0 | 1 1	0.82143	1	0.278379	.	no defect
F233	intact	2	9	B	2 1 | 0 0	1.79503	2	.	0.0522375	no defect
			11	A	2 1 | 0 0	1.89863	2	.	0.220904	no defect
			12	A	2 1 | 2 2	1.74475	2	.	0.0590822	no defect	pre-existing trisomy 12
F240	intact	2	7	A	1 0 | 1 1	0.909311	1	0.321702	.	no defect
F37	ruptured	NA	1	A	1 0 |	0.183614	1	9.5696e-22	.	defect	fragmentation
F147	ruptured	2	2	B	2 1 | 0 0	1.57992	2	.	1.1679e-05	defect
F148	ruptured	2	8	B	1 0 | 1 1	0.459474	1	1.79464e-06	.	defect
F205	ruptured	1	1	B	1 0 | 1	0.378757	1	1.03981e-22	.	defect	fragmentation
F259	ruptured	1	1	A	1 0 | 1	0.216657	1	3.79028e-20	.	defect	fragmentation
F254*	ruptured	NA	NA	NA	NA	NA	NA	NA	NA	defect	no chr of interest
F261	ruptured	2	12	A	2 1 | 2 2	1.04727	2	.	3.98222e-15	defect	pre-existing trisomy 12
			13	B	2 1 | 0 0	1.14279	2	.	1.23026e-06	defect
F262	ruptured	2	1	A	2 1 | 0 0	1.45363	2	.	2.48558e-09	defect
F273	ruptured	1	5	B	2 1 | 0	1.57143	2	.	8.50609e-05	defect
F275	ruptured	1	2	A	1 0 | 1	0.63339	1	8.2777e-07	.	defect
F283	ruptured	1	11	B	2 1 | 0	1.05097	2	.	2.36915e-30	defect
F258	ruptured	2	5	B	2 1 | 0 0	1.12103	2	.	6.14729e-16	defect
			13	B	1 0 | 1 1	0.877123	1	0.421154	.	no defect
F12	ruptured	NA	10q	B	2 1 |	1.47996	1	0.00620239	.	no defect*
			Xa	B	1 0 |	0.634145	1	6.75933e-07	.
F24	ruptured	NA	8	B	1 0 |	0.709316	1	0.00910283	.	no defect	fragmentation
F34	ruptured	NA	1q	B	2 1 |	2.02227	2	.	NA	no defect
			8	B	1 0 |	0.860126	1	0.193582	.	no defect
F108	ruptured	2	2	B	1 0 | 1 1	1.22226	1	0.00235588	.	no defect
F146	ruptured	2	1	A	1 0 | 1 1	1.00048	1	0.999628	.	no defect
F154	ruptured	NA	8	A	2 1 |	1.69971	2	.	0.0550084	no defect
F155	ruptured	NA	8	A	2 1 |	1.64441	2	.	0.0227962	no defect
F184	ruptured	2	8	A	2 1 | 0 0	1.57673	2	.	0.00662799	no defect
F189	ruptured	2	1p	A	2 1 | 0 0	1.7998	2	.	NA	no defect
F219	ruptured	2	1	A	1 0 | 1 1	0.794657	1	0.0157834	.	no defect
F225	ruptured	2	1	B	1 0 | 1 1	0.903257	1	0.138629	.	no defect
F229	ruptured	2	9	B	1 0 | 1 1	0.863201	1	0.138102	.	no defect
F235	ruptured	1	1	A	1 0 | 1	0.803625	1	0.0209609	.	no defect
F236	ruptured	2	2q	A	1 0 | 1 1	1.17449	1	0.0658774	.	no defect
F238	ruptured	2	1p	A	2 1 | 0 0	2.60331	2	.	NA	no defect
F251	ruptured	2	4	B	1 0 | 1 1	0.802321	1	0.110969	.	no defect
F252	ruptured	2	1	A	1 0 | 1 1	0.86447	1	0.110717	.	no defect
F253	ruptured	2	7	B	1 0 | 1 1	0.811949	1	0.0158098	.	no defect
F274	ruptured	2	2	A	1 0 | 1 1	0.854147	1	0.0529523	.	no defect
F281	ruptured	NA	1p	B	2 1 |	1.82189	2	.	NA	no defect
*Note: F254 was not included in the count of MN chromosomes with deficient transcription in Fig.2c as the identity of the MN chromosome(s) in this sample cannot be ascertained. This exclusion is why 37 families are described in the main text.

## Sheet: Generation 1 all non-ref Chrs
NE status	Family ID	chr	MN cell	total TPM	hapA TPM	hapA CN state	hapB TPM	hapB CN state	MN sister	total TPM	hapA TPM	hapA CN state	hapB TPM	hapB CN state	hapA transcription pattern	hapB transcription pattern	MN related	MNhap	MNhap DNA CN pattern (MN cell: MN sister)	Notes	Difference from prior analysis
intact	F84	NA	F84.2	.	.	.	.	.	F84.1	.	.	.	.	.	.	.	.	.	.	no chromosome with non-reference transcription
intact	F206	1	F206.2	2.37129	1.0833	1	1.28799	1+	F206.1	2.05784	1.00332	1	1.05452	1	1 1	1+ 1	no	.	.	transcriptional variation not consistent with MN segregation
intact	F98	4	F98.1	1.68741	1.09856	1	0.588851	1-	F98.2	1.95766	1.16413	1	0.79353	1	1 1	1- 1	yes	B	1 1		Not revealed in prior analysis
		17	F98.1	2.05525	1.0362	1	1.01904	1	F98.2	2.25952	1.0013	1	1.25822	1+	1 1	1 1+	no	.	.	transcriptional variation not consistent with MN segregation
		20	F98.1	2.23413	0.878226	1	1.35591	1+	F98.2	2.15452	0.873539	1	1.28098	1	1 1	1+ 1	no	.	.	transcriptional variation not consistent with MN segregation
intact	F74	12	F74.2	1.32586	1.06863	1	0.257229	1-	F74.1	2.00401	1.03054	1	0.973462	1	1 1	1- 1	yes	B	1 1
		22	F74.2	2.33238	1.03293	1	1.29945	1	F74.1	0.93161	0.904525	1	0.0270854	0	1 1	1 0	yes	B	2 0		Not included in prior analysis
intact	F76	1	F76.1	1.10869	0.0581023	0	1.05059	1	F76.2	2.0044	1.04718	1	0.957213	1	0 1	1 1	yes	A	1 1
		12	F76.1	2.74539	1.90512	2	0.840267	1	F76.2	2.48974	1.66071	2	0.829024	1	2 2	1 1	no	.	.	transcriptional variation not consistent with MN segregation
intact	F85	11	F85.1	1.06901	1.02647	1	0.0425389	0	F85.2	1.94774	0.940162	1	1.00758	1	1 1	0 1	yes	B	1 1
intact	F116	1	F116.1	1.07207	0.0407434	0	1.03133	1	F116.2	1.93759	0.934589	1	1.003	1	0 1	1 1	yes	A	1 1
		12	F116.1	2.93565	1.86912	2	1.06653	1	F116.2	2.44912	1.53606	1+	0.913056	1	2 1+	1 1	no	.	.	Possibly defective transcription of Chr.12q in the MN sister cell.
		19	F116.1	1.1187	1.10504	1	0.0136578	0	F116.2	2.02601	1.09061	1	0.9354	1	1 1	0 1	yes	B	1 1
intact	F203	5	F203.2	2.86714	1.91431	2	0.952831	1	F203.1	2.14991	0.954462	1	1.19545	1	2 1	1 1	yes	A	3 1	Explainable with pre-existing trisomy 5.
		14	F203.2	1.44483	0.295086	1-	1.14974	1	F203.1	1.46518	0.257366	1-	1.20782	1	1- 1-	1 1	no	.	.	Likely shared monosomy 14. Residual transcription due to inaccurate haplotype phasing near centromere
intact	F207	1	F207.2	2.06539	1.04586	1	1.01953	1	F207.1	1.16688	0.0292959	0	1.13758	1	1 0	1 1	yes	A	2 0
		6	F207.2	1.8307	0.736261	1-	1.09444	1	F207.1	2.03078	1.03362	1	0.997159	1	1- 1	1 1	no	.	.	transcriptional variation not consistent with MN segregation
		14	F207.2	2.24491	0.875044	1	1.36986	1+	F207.1	2.21761	1.09304	1	1.12457	1	1 1	1+ 1	no	.	.	transcriptional variation not consistent with MN segregation
		17	F207.2	1.92508	0.687004	1-	1.23808	1	F207.1	2.06721	1.04174	1	1.02546	1	1- 1	1 1	no	.	.	transcriptional variation not consistent with MN segregation
intact	F216	1	F216.2	1.17568	0.0672478	0	1.10844	1	F216.1	1.95218	1.03868	1	0.913502	1	0 1	1 1	yes	A	1 1
intact	F282	1	F282.2	1.28539	0.162929	1-	1.12247	1	F282.1	2.20065	0.938158	1	1.26249	1+	1- 1	1 1+	yes	A	1 1
NE disruption	F71	1	F71.1	1.47234	1.00708	1	0.465266	1-	F71.2	2.08679	1.13359	1	0.953199	1	1 1	1- 1	yes	B	1 1	transcriptional imbalance restricted to 1p
		18	F71.1	3.09833	1.8116	2	1.28673	1	F71.2	1.24495	0.00250248	0	1.24245	1	2 0	1 1	no	.	.	Missegregation resulting in an extra copy of normally transcribing Chr.18A in either MN or the primary nucleus	Not included in prior analysis
NE disruption	F101	5	F101.1	1.00857	0.0307897	0	0.977779	1	F101.2	1.93998	0.972615	1	0.96736	1	0 1	1 1	yes	A	1 1
		7	F101.1	2.26991	1.25426	1+	1.01565	1	F101.2	2.03845	0.937167	1	1.10128	1	1+ 1	1 1	no	.	.	transcriptional variation not consistent with MN segregation
		10a	F101.1	1.22619	0.0105432	0	1.21565	1	F101.2	2.05682	1.06522	1	0.991606	1	0 1	1 1	yes	A	1 1	10a and 10b with shared allelic imbalance indicates an entire Chr.10A being in the micronucleus
		10b	F101.1	2.10429	0.0132998	0	2.09099	2	F101.2	3.09637	0.874316	1	2.22205	2	0 1	1 1	yes	A	1 1
NE disruption	F194	3	F194.2	1.23229	0.0634931	0	1.1688	1	F194.1	1.93295	0.988609	1	0.944339	1	0 1	1 1	yes	A	1 1
NE disruption	F204	12	F204.2	1.09214	1.08485	1	0.00728764	0	F204.1	2.07757	0.979968	1	1.0976	1	1 1	0 1	yes	B	1 1
NE disruption	F212	12	F212.2	1.11424	1.04216	1	0.0720879	0	F212.1	1.98648	1.01232	1	0.974163	1	1 1	0 1	yes	B	1 1
NE disruption	F213	9	F213.2	1.07653	1.02425	1	0.0522822	0	F213.1	2.02323	1.00669	1	1.01654	1	1 1	0 1	yes	B	1 1
		X	F213.2	1.00606	0.315477	1	0.713105	1-	F213.1	1.15697	0.159327	1	1.02354	1	1 1	1- 1	no	.	.	transcriptional variation not consistent with MN segregation
NE disruption	F214	11	F214.2	2.00085	0.873548	1	1.1273	1	F214.1	1.08686	1.03936	1	0.0474982	0	1 1	1 0	yes	B	2 0
NE disruption	F220	2	F220.2	2.21322	1.11918	1	1.09404	1	F220.1	1.10372	1.07003	1	0.0336906	0	1 1	1 0	yes	B	2 0
NE disruption	F230	4	F230.2	1.93068	0.977596	1	0.953087	1	F230.1	1.42768	0.984237	1	0.443446	1-	1 1	1 1-	no			reduced transcription of 4q in the MN sister
		12	F230.2	2.79433	1.83866	2	0.955675	1	F230.1	2.79089	1.8303	2	0.960588	1	2 2	1 1	no	.	.	Parental trisomy 12 (duplication of 12A)
		15	F230.2	1.69545	1.02888	1	0.666564	1	F230.1	2.59446	1.03365	1	1.56081	1+	1 1	1 1+	yes	B	2 2	Explanable with pre-existing trisomy 15.
NE disruption	F277	2	F277.2	2.04229	1.01219	1	1.03011	1	F277.1	1.06678	0.959415	1	0.10737	0	1 1	1 0	yes	B	2 0
		5	F277.2	1.95008	1.02268	1	0.927395	1	F277.1	1.89321	1.22927	1	0.663945	1-	1 1	1 1-	no	.	.	transcriptional variation not consistent with MN segregation
The following two families were excluded due to the presence of too many pre-existing chromosomal copy number imbalance
NE disruption	F73	1	F73.2	2.0977	1.06335	1	1.03435	1	F73.1	2.61008	0.863218	1	1.74687	2	1 1	1 2	yes	B	2 2	only explainable with pre-existing trisomy
		4	F73.2	2.25803	1.42687	1+	0.831162	1	F73.1	1.70705	0.900112	1	0.806942	1	1+ 1	1 1	no	.	.
		5	F73.2	1.96167	1.1519	1	0.80977	1	F73.1	2.43245	1.00011	1	1.43234	1+	1 1	1 1+	no	.	.
		8	F73.2	1.7424	0.865654	1	0.876748	1	F73.1	2.4216	1.54212	2	0.879477	1	1 2	1 1	no	.	.	indicates pre-existing trisomy
		10a	F73.2	1.80465	1.33631	1	0.468341	1-	F73.1	1.84156	0.780974	1	1.06058	1	1 1	1- 1	no	.	.
		12	F73.2	1.96748	0.687519	1	1.27996	1+	F73.1	2.34047	0.749491	1	1.59098	2	1 1	1+ 2	no	.	.	indicates pre-existing trisomy
		13	F73.2	1.85168	0.991913	1	0.859763	1	F73.1	0.975711	0.958959	1	0.0167519	0	1 1	1 0	yes	B	2 0
		15	F73.2	2.38842	0.91408	1	1.47434	1+	F73.1	1.70912	0.770612	1	0.938505	1	1 1	1+ 1	no	.	.
		17	F73.2	2.20324	1.34463	1+	0.858616	1	F73.1	2.62145	1.64345	1+	0.978003	1	1+ 1+	1 1	no	.	.	indicates pre-existing trisomy
		22	F73.2	1.50036	0.516084	1-	0.984279	1	F73.1	2.47599	1.62451	2	0.851474	1	1- 2	1 1	no	.	.	indicates pre-existing trisomy
		X	F73.2	1.07996	0.244293	1	0.859841	1	F73.1	0.905802	0.157219	1	0.768856	1-	1 1	1 1-	no	.	.
NE disruption	F79	1	F79.1	1.15291	0.181662	1-	0.97125	1	F79.2	2.04455	0.907102	1	1.13745	1	1- 1	1 1	yes	A	1 1
		2	F79.1	2.00711	1.03027	1	0.97684	1	F79.2	1.12986	1.07461	1	0.0552474	0	1 1	1 0	yes	B	2 0
		9	F79.1	2.63971	1.70382	2	0.935889	1	F79.2	1.83551	1.05629	1	0.779222	1	2 1	1 1	no	.	.	indicates pre-existing trisomy
		10a	F79.1	3.23632	2.07766	2	1.15865	1	F79.2	2.31661	1.11779	1	1.19881	1	2 1	1 1	no	.	.	indicates pre-existing trisomy
		10b	F79.1	3.49353	1.71339	1+	1.78013	2	F79.2	2.81791	1.03464	1	1.78327	2	1+ 1	2 2	no	.	.	indicates pre-existing trisomy
		15	F79.1	3.22957	1.04705	1	2.18252	2	F79.2	2.20905	1.11126	1	1.09779	1	1 1	2 1	no	.	.	indicates pre-existing trisomy
		16	F79.1	2.50136	1.53607	2	0.96529	1	F79.2	1.79153	1.01998	1	0.771543	1	2 1	1 1	no	.	.	indicates pre-existing trisomy
Cells colored in gray represent chromosomes for which one or multiple family members display statistically significant deviations from normal transcription, but the DNA copy-number patterns inferred from transcriptional yield do not match the chromosome segregation patterns that generate micronuclei.

## Sheet: Generation 2 all non-ref Chrs
NE status	Family ID	chr	MN daugher_1	total TPM	hapA TPM	hapA CN state	hapB TPM	hapB CN state	MN daugher_2	total TPM	hapA TPM	hapA CN state	hapB TPM	hapB CN state	MN niece_1	total TPM	hapA TPM	hapA CN state	hapB TPM	hapB CN state	MN niece_2	total TPM	hapA TPM	hapA CN state	hapB TPM	hapB CN state	hapA transcription pattern	hapB transcription pattern	MN related	MNhap	MNhap DNA copy-number pattern (MN daughters | MN nieces)	Notes
intact	F145	1	F145.2	1.81406	1.01158	1	0.802481	1	F145.1	1.23402	1.16576	1	0.068259	0	F145.3	2.10123	0.881974	1	1.21925	1+	F145.4	2.10264	0.960874	1	1.14177	1	1 1 1 1	1 0 1+ 1	yes	B	1 0 1 1	Reincorporated into daughter 1
		15	F145.2	2.78816	1.79343	2	0.994738	1	F145.1	3.27224	2.25186	2	1.02039	1	F145.3	1.06669	0.0253513	0	1.04133	1	F145.4	1.00729	0.0201704	0	0.987116	1	2 2 0 0	1 1 1 1	no	.	.	missegregation unrelated to MN
intact	F227	1	F227.3	1.79482	0.799324	1	0.995495	1	F227.2	1.1625	0.0852508	0	1.07725	1	F227.1	2.05547	0.952848	1	1.10262	1	NA	NA	NA	NA	NA	NA	1 0 1	1 1 1	yes	A	1 0 1	Reincorporated into daughter 1
		11	F227.3	2.01557	0.973965	1	1.0416	1	F227.2	2.35619	1.32474	1+	1.03145	1	F227.1	2.05417	0.983637	1	1.07054	1	NA	NA	NA	NA	NA	NA	1 1+ 1	1 1 1	no	.	.	transcriptional variation not consistent with MN segregation
		16	F227.3	2.21369	1.13077	1	1.08292	1	F227.2	1.97251	1.40763	1+	0.564876	1-	F227.1	2.0312	0.956145	1	1.07505	1	NA	NA	NA	NA	NA	NA	1 1+ 1	1 1- 1	no	.	.	transcriptional variation not consistent with MN segregation
		19	F227.3	1.98317	0.969801	1	1.01337	1	F227.2	3.00739	1.40921	1+	1.59818	2	F227.1	2.09447	1.20423	1	0.890245	1	NA	NA	NA	NA	NA	NA	1 1+ 1	1 2 1	no	.	.	transcriptional variation not consistent with MN segregation
intact	F231	12	F231.3	2.08597	1.13379	1	0.952186	1	F231.4	1.43236	0.345531	1-	1.08683	1	F231.2	2.30444	1.32152	1	0.982924	1	F231.1	2.1569	1.2449	1	0.912004	1	1 1- 1 1	1 1 1 1	yes	A	12p: 1 1 1 1; 12q: 1 0 1 1	Reincorporated into daughter 1
intact	F233	1	F233.3	1.95005	0.982872	1	0.967175	1	F233.4	1.66103	1.14246	1	0.518577	1-	F233.2	1.99812	0.900763	1	1.09736	1	F233.1	2.09168	0.998488	1	1.09319	1	1 1 1 1	1 1- 1 1	no	.	.	1p terminal loss in MN daughter 2 likely reflects bridge breakage
		9	F233.3	2.63193	0.836894	1	1.79503	2	F233.4	1.92557	0.947036	1	0.978529	1	F233.2	0.902871	0.878261	1	0.02461	0	F233.1	1.01585	0.997929	1	0.0179172	0	1 1 1 1	2 1 0 0	yes	B	2 1 0 0	Reincorporated into daughter 1
		11	F233.3	2.77526	1.89863	2	0.876631	1	F233.4	2.04721	1.11259	1	0.934623	1	F233.2	1.10899	0.00296803	0	1.10602	1	F233.1	1.13451	0.000904841	0	1.1336	1	2 1 0 0	1 1 1 1	yes	A	2 1 0 0	Reincorporated into daughter 1
		12	F233.3	2.57319	1.74475	2	0.828443	1	F233.4	2.02276	0.992518	1	1.03025	1	F233.2	2.85799	2.03663	2	0.821363	1	F233.1	2.95969	1.93958	2	1.02012	1	2 1 2 2	1 1 1 1	yes	A	2 1 2 2	Reincorporated into daughter 1; pre-existing trisomy 12
		21	F233.3	2.28473	1.23685	1	1.04788	1	F233.4	2.42511	0.982839	1	1.44227	1	F233.2	2.51806	0.714799	1	1.80326	2	F233.1	2.15737	1.07833	1	1.07903	1	1 1 1 1	1 1 2 1	no	.	.	transcriptional variation not consistent with MN segregation
		22	F233.3	1.23637	0.250338	1-	0.986035	1	F233.4	2.23553	1.06389	1	1.17164	1	F233.2	2.11154	1.28216	1	0.829382	1	F233.1	2.15288	0.905703	1	1.24717	1	1- 1 1 1	1 1 1 1	no	A	.	new MN in daughter 1
intact	F240	7	F240.3	2.00996	0.909311	1	1.10065	1	F240.4	1.10534	0.00978013	0	1.09556	1	F240.2	2.22131	1.08083	1	1.14048	1	F240.1	2.02499	0.971414	1	1.05357	1	1 0 1 1	1 1 1 1	yes	A	1 0 1 1	Reincorporated into daughter 1
intact	F25	2	F25.1	2.08068	1.10339	1	0.977289	1	F25.2	1.54287	0.749932	1-	0.792937	1	NA	.	.	.	.	.	NA	.	.	.	.	.	1 1-	1 1	no	.	.	Reciprocal 2q terminal loss/gain likely reflects bridge breakage
		6	F25.1	2.92658	1.85723	2	1.06936	1	F25.2	1.87584	1.04345	1	0.832386	1	NA	.	.	.	.	.	NA	.	.	.	.	.	2 1	1 1	yes	A	2 1	Reincorporated into daughter 1
		8	F25.1	1.82535	0.830034	1	0.995317	1	F25.2	1.5685	0.527967	1-	1.04053	1	NA	.	.	.	.	.	NA	.	.	.	.	.	1 1-	1 1	no	.	.	transcriptional variation not consistent with MN segregation
		10q	F25.1	2.72455	0.668118	1	2.05644	2	F25.2	1.92227	0.734948	1	1.18732	1	NA	.	.	.	.	.	NA	.	.	.	.	.	1 1	2 1	yes	B	2 1	Reincorporated into daughter 1
		11	F25.1	2.017	0.890704	1	1.12629	1	F25.2	1.94905	0.745151	1-	1.2039	1	NA	.	.	.	.	.	NA	.	.	.	.	.	1 1-	1 1	no	.	.	transcriptional variation not consistent with MN segregation
		17	F25.1	1.80982	0.940905	1	0.868912	1	F25.2	2.05702	0.755632	1	1.30139	1+	NA	.	.	.	.	.	NA	.	.	.	.	.	1 1	1 1+	no	.	.	transcriptional variation not consistent with MN segregation
		19	F25.1	1.80547	1.00534	1	0.800129	1	F25.2	2.58884	1.74191	2	0.846925	1	NA	.	.	.	.	.	NA	.	.	.	.	.	1 2	1 1	yes	A	1 2	Reincorporated into daughter 2
		20	F25.1	1.8126	0.933586	1	0.879017	1	F25.2	1.67151	1.08807	1	0.583441	1-	NA	.	.	.	.	.	NA	.	.	.	.	.	1 1	1 1-	no	.	.	transcriptional variation not consistent with MN segregation
NE disruption	F108	2	F108.2	2.23063	1.00837	1	1.22226	1	F108.1	1.15599	1.1005	1	0.0554996	0	F108.3	1.83303	0.883805	1	0.949228	1	F108.4	1.87208	0.948662	1	0.923415	1	1 1 1 1	1 0 1 1	yes	B	1 0 1 1	Reincorporated into daughter 1
		12	F108.2	2.58548	1.6192	2	0.966281	1	F108.1	2.58231	1.94695	2	0.635363	1-	F108.3	2.62304	1.9386	2	0.684443	1-	F108.4	2.61419	1.62545	2	0.988744	1	2 2 2 2	1 1- 1- 1	no	.	.	pre-existing trisomy 12
		14	F108.2	1.67924	0.653865	1-	1.02538	1	F108.1	2.03711	0.958362	1	1.07875	1	F108.3	1.69657	0.764715	1	0.93186	1	F108.4	1.8624	0.977151	1	0.885248	1	1- 1 1 1	1 1 1 1	no	.	.	transcriptional variation not consistent with MN segregation
		21	F108.2	2.25665	0.787038	1	1.46961	1	F108.1	2.652	1.34747	1	1.30453	1	F108.3	2.41048	1.78473	2	0.625742	1	F108.4	1.97412	0.837259	1	1.13686	1	1 1 2 1	1 1 1 1	no	.	.	transcriptional variation not consistent with MN segregation
		X	F108.2	1.05069	0.213953	1	0.860254	1	F108.1	0.978601	0.238807	1	0.761697	1-	F108.3	1.20958	0.286088	1	0.950571	1	F108.4	1.05918	0.208507	1	0.874375	1	1 1 1 1	1 1- 1 1	no	.	.	transcriptional variation not consistent with MN segregation
NE disruption	F146	1	F146.2	2.09148	1.00048	1	1.091	1	F146.1	1.20233	0.039329	0	1.163	1	F146.3	1.93039	0.997645	1	0.932746	1	F146.4	2.02756	1.08276	1	0.944804	1	1 0 1 1	1 1 1 1	yes	A	1 0 1 1	Reincorporated into daughter 1
		2	F146.2	1.02911	0.992794	1	0.0363114	0	F146.1	1.11973	1.11184	1	0.00788953	0	F146.3	2.73719	0.923749	1	1.81344	2	F146.4	2.76062	1.01911	1	1.74151	2	1 1 1 1	0 0 2 2	no	.	.	missegregation unrelated to MN
		8	F146.2	0.943013	0.923516	1	0.0194975	0	F146.1	0.993355	0.982953	1	0.0104024	0	F146.3	2.69454	0.937647	1	1.75689	2	F146.4	2.48732	0.785984	1	1.70134	2	1 1 1 1	0 0 2 2	no	.	.	missegregation unrelated to MN
		9	F146.2	2.18088	1.07783	1	1.10305	1	F146.1	2.34197	1.31659	1+	1.02538	1	F146.3	2.02741	0.98435	1	1.04306	1	F146.4	2.06604	0.997092	1	1.06894	1	1 1+ 1 1	1 1 1 1	no	.	.	transcriptional variation not consistent with MN segregation
		11	F146.2	2.36649	1.0111	1	1.35539	1+	F146.1	2.58497	1.05796	1	1.52701	1+	F146.3	1.69405	1.16493	1	0.529124	1-	F146.4	1.61368	1.02173	1	0.591949	1-	1 1 1 1	1+ 1+ 1- 1-	no	.	.	11p missegregation unrelated to MN
		13	F146.2	1.81583	0.580905	1-	1.23493	1	F146.1	1.87199	0.905822	1	0.966167	1	F146.3	1.73834	0.879656	1	0.858682	1	F146.4	1.91836	0.992368	1	0.925991	1	1- 1 1 1	1 1 1 1	no	.	.	transcriptional variation not consistent with MN segregation
		20	F146.2	2.23382	1.03183	1	1.20199	1	F146.1	2.42443	1.41341	1+	1.01102	1	F146.3	2.0934	1.09143	1	1.00198	1	F146.4	2.22287	1.17441	1	1.04846	1	1 1+ 1 1	1 1 1 1	no	.	.	transcriptional variation not consistent with MN segregation
NE disruption	F147	2	F147.1	2.51001	0.930088	1	1.57992	1+	F147.2	2.07746	0.996163	1	1.0813	1	F147.3	1.06856	1.04307	1	0.025491	0	F147.4	0.992868	0.984858	1	0.00800993	0	1 1 1 1	1+ 1 0 0	yes	B	2 1 0 0	Reincorporated into daughter 1
NE disruption	F148	8	F148.2	1.43732	0.977849	1	0.459474	1-	F148.1	1.1131	1.09848	1	0.0146247	0	F148.3	1.93969	1.01342	1	0.926263	1	F148.4	1.87258	0.961651	1	0.910929	1	1 1 1 1	1- 0 1 1	yes	B	1 0 1 1	Reincorporated into daughter 1
NE disruption	F184	2	F184.3	3.02853	1.07379	1	1.95474	2	F184.4	3.02758	0.945542	1	2.08204	2	F184.2	1.22817	1.2172	1	0.0109701	0	F184.1	1.22195	1.20491	1	0.0170361	0	1 1 1 1	2 2 0 0	no	.	.	missegregation unrelated to Mn
		3	F184.3	2.16183	1.05924	1	1.1026	1	F184.4	2.19736	1.10277	1	1.0946	1	F184.2	2.27594	0.966792	1	1.30915	1+	F184.1	2.32161	1.05678	1	1.26483	1	1 1 1 1	1 1 1+ 1	no	.	.	transcriptional variation not consistent with MN segregation
		8	F184.3	2.60932	1.57673	2	1.03259	1	F184.4	2.00416	1.01882	1	0.985343	1	F184.2	1.26451	0.0146585	0	1.24985	1	F184.1	1.07339	0.0077368	0	1.06566	1	2 1 0 0	1 1 1 1	yes	A	2 1 0 0	Reincorporated into daughter 1
		18	F184.3	2.07169	1.1237	1	0.947987	1	F184.4	2.20485	0.999945	1	1.20491	1	F184.2	2.72217	1.15161	1	1.57056	2	F184.1	2.20363	1.08066	1	1.12297	1	1 1 1 1	1 1 2 1	no	.	.	transcriptional variation not consistent with MN segregation
		21	F184.3	2.03906	1.03503	1	1.00403	1	F184.4	2.19073	0.949993	1	1.24073	1	F184.2	2.65764	1.62024	2	1.0374	1	F184.1	2.6232	1.31175	1	1.31145	1	1 1 2 1	1 1 1 1	no	.	.	transcriptional variation not consistent with MN segregation
NE disruption	F189	1	F189.3	2.59358	1.50961	1+	1.08397	1	F189.4	2.11101	1.04479	1	1.06623	1	F189.2	1.16842	0.0618975	0	1.10652	1	F189.1	1.12043	0.0287204	0	1.09171	1	1+ 1 0 0	1 1 1 1	yes	A	1p: 2 1 0 0 ; 1q: 1 1 1 0	Reincorporated into daughter 1
NE disruption	F205	1	F205.3	1.40067	1.02191	1	0.378757	1-	F205.2	1.22836	1.12765	1	0.100703	0	F205.1	2.07694	1.09894	1	0.978008	1	NA	NA	NA	NA	NA	NA	1 1 1	1- 0 1	yes	B	1 0 1	Reincorporation into both daughters
		5	F205.3	2.31263	1.00036	1	1.31227	1+	F205.2	2.1664	0.992327	1	1.17407	1	F205.1	2.24532	1.12916	1	1.11616	1	NA	NA	NA	NA	NA	NA	1 1 1	1+ 1 1	no	.	.	transcriptional variation not consistent with MN segregation
		10b	F205.3	3.64349	0.989769	1	2.65372	2+	F205.2	2.96266	0.971588	1	1.99108	2	F205.1	3.18416	0.926553	1	2.25761	2	NA	NA	NA	NA	NA	NA	1 1 1	2+ 2 2	no	.	.	transcriptional variation not consistent with MN segregation
		20	F205.3	2.09368	1.25893	1	0.834751	1	F205.2	2.21192	0.882676	1	1.32924	1+	F205.1	1.85517	0.84643	1	1.00874	1	NA	NA	NA	NA	NA	NA	1 1 1	1 1+ 1	no	.	.	transcriptional variation not consistent with MN segregation
NE disruption	F219	1	F219.1	1.801	0.794657	1	1.00634	1	F219.2	1.1562	0.0110003	0	1.14519	1	F219.4	2.0323	1.02524	1	1.00705	1	F219.3	2.02073	0.910181	1	1.11054	1	1 0 1 1	1 1 1 1	yes	A	1 0 1 1	Reincorporated into daughter 1
NE disruption	F225	1	F225.4	1.9223	1.01904	1	0.903257	1	F225.3	1.09105	1.07935	1	0.0117065	0	F225.2	2.17006	1.15301	1	1.01706	1	F225.1	2.10318	1.05858	1	1.04459	1	1 1 1 1	1 0 1 1	yes	B	1 0 1 1	Reincorporated into daughter 1
NE disruption	F229	9	F229.3	1.90557	1.04237	1	0.863201	1	F229.4	1.07899	1.06028	1	0.0187106	0	F229.2	2.0712	0.97903	1	1.09217	1	F229.1	2.07344	0.987897	1	1.08554	1	1 1 1 1	1 0 1 1	yes	B	1 0 1 1	Reincorporated into daughter 1
NE disruption	F235	1	F235.3	1.8176	0.803625	1	1.01397	1	F235.2	1.09423	0.0163109	0	1.07792	1	F235.1	2.13077	1.05149	1	1.07929	1	NA	NA	NA	NA	NA	NA	1 0 1	1 1 1	yes	A	1 0 1	Reincorporated into daughter 1
		7	F235.3	3.02836	0.997714	1	2.03065	2	F235.2	3.17523	1.05279	1	2.12243	2	F235.1	1.15548	1.12288	1	0.032598	0	NA	NA	NA	NA	NA	NA	1 1 1	2 2 0	no	.	.	missegregation unrelated to MN
		14	F235.3	2.97046	0.979242	1	1.99122	2	F235.2	2.98358	0.946604	1	2.03698	2	F235.1	1.21624	1.21624	1	0	0	NA	NA	NA	NA	NA	NA	1 1 1	2 2 0	no	.	.	missegregation unrelated to MN
		21	F235.3	2.54286	1.13858	1	1.40428	1	F235.2	2.9782	1.62648	2	1.35172	1	F235.1	2.47566	1.19688	1	1.27878	1	NA	NA	NA	NA	NA	NA	1 2 1	1 1 1	no	.	.	transcriptional variation not consistent with MN segregation
NE disruption	F236	2	F236.1	2.06002	1.09235	1	0.96767	1	F236.2	1.59004	0.467332	1-	1.12271	1	F236.3	2.25004	1.22241	1	1.02763	1	F236.4	2.09027	0.904543	1	1.18573	1	1 1- 1 1	1 1 1 1	yes	A	2p: 1 1 1 1; 2q: 1 0 1 1	2q reincorporated into daughter 1
		7	F236.1	2.21142	1.01307	1	1.19835	1	F236.2	2.31452	1.15639	1	1.15813	1	F236.3	2.11529	1.27846	1+	0.836823	1	F236.4	2.1137	1.01139	1	1.10231	1	1 1 1+ 1	1 1 1 1	no	.	.	transcriptional variation not consistent with MN segregation
NE disruption	F238	1	F238.2	2.97017	1.80497	2	1.16521	1	F238.1	2.2004	1.10832	1	1.09208	1	F238.3	1.11093	0.0176502	0	1.09328	1	F238.4	1.39247	0.308921	1-	1.08355	1	2 1 0 1-	1 1 1 1	yes	A	1p: 2 1 0 0; 1q: 1 1 0 1	1p reincorporated into daughter 1; 1q in a new MN in niece 2
		4	F238.2	2.12322	0.933506	1	1.18972	1	F238.1	2.15977	1.15763	1	1.00214	1	F238.3	2.57083	1.08993	1	1.48089	2	F238.4	2.24947	0.964426	1	1.28505	1	1 1 1 1	1 1 2 1	no	.	.	transcriptional variation not consistent with MN segregation
		5	F238.2	2.05403	0.938443	1	1.11559	1	F238.1	2.06692	1.08993	1	0.976987	1	F238.3	2.51684	1.10369	1	1.41315	1+	F238.4	2.29332	1.15938	1	1.13394	1	1 1 1 1	1 1 1+ 1	no	.	.	transcriptional variation not consistent with MN segregation
		10a	F238.2	1.73371	0.871105	1	0.862603	1	F238.1	2.20212	1.32531	1	0.876807	1	F238.3	2.71603	1.57137	2	1.14465	1	F238.4	2.17548	0.864594	1	1.31089	1	1 1 2 1	1 1 1 1	no	.	.	transcriptional variation not consistent with MN segregation
		21	F238.2	2.19379	1.17494	1	1.01885	1	F238.1	2.32278	1.40153	1	0.921241	1	F238.3	3.20613	1.61777	2	1.58836	2	F238.4	2.50575	1.06816	1	1.43759	1	1 1 2 1	1 1 2 1	no	.	.	transcriptional variation not consistent with MN segregation
NE disruption	F251	4	F251.4	1.8463	1.04398	1	0.802321	1	F251.3	1.12005	1.00914	1	0.110912	0	F251.2	1.88928	1.02758	1	0.861695	1	F251.1	1.92452	1.03027	1	0.894255	1	1 1 1 1	1 0 1 1	yes	B	1 0 1 1	Reincorporated into daughter 1
NE disruption	F252	1	F252.4	1.87776	0.86447	1	1.01329	1	F252.3	1.03892	0.0516787	0	0.987238	1	F252.2	2.02559	1.02155	1	1.00404	1	F252.1	2.03313	1.01495	1	1.01818	1	1 0 1 1	1 1 1 1	yes	A	1 0 1 1	Reincorporated into daughter 1
		13	F252.4	1.90637	1.05901	1	0.847361	1	F252.3	2.41541	1.51134	2	0.904073	1	F252.2	2.21329	1.09442	1	1.11887	1	F252.1	1.96103	0.855511	1	1.10552	1	1 2 1 1	1 1 1 1	no	.	.	transcriptional variation not consistent with MN segregation
NE disruption	F253	7	F253.3	1.9269	1.11495	1	0.811949	1	F253.4	1.07564	1.02829	1	0.0473544	0	F253.2	2.117	1.10148	1	1.01552	1	F253.1	2.07817	0.898082	1	1.18009	1	1 1 1 1	1 0 1 1	yes	B	1 0 1 1	Reincorporated into daughter 1
NE disruption	F258	5	F258.4	2.00864	0.887612	1	1.12103	1	F258.3	1.94471	1.05119	1	0.893511	1	F258.2	1.21211	1.05379	1	0.158321	1-	F258.1	1.0702	0.998908	1	0.0712886	0	1 1 1 1	1 1 1- 0	yes	B	2 1 0 0	Reincorporated into daughter 1
		6	F258.4	2.01431	1.15088	1	0.863438	1	F258.3	2.13203	1.01501	1	1.11702	1	F258.2	2.09097	1.0754	1	1.01557	1	F258.1	2.17435	0.886084	1	1.28827	1+	1 1 1 1	1 1 1 1+	no	.	.	transcriptional variation not consistent with MN segregation
		11	F258.4	1.75177	1.06487	1	0.686899	1-	F258.3	1.94952	0.916795	1	1.03272	1	F258.2	1.98806	0.924483	1	1.06358	1	F258.1	2.04727	0.909257	1	1.13801	1	1 1 1 1	1- 1 1 1	no	.	.	transcriptional variation not consistent with MN segregation
		13	F258.4	1.70669	0.829565	1	0.877123	1	F258.3	1.29375	1.22272	1	0.0710278	0	F258.2	2.2814	1.22017	1	1.06123	1	F258.1	2.17124	0.874057	1	1.29719	1	1 1 1 1	1 0 1 1	yes	B	1 0 1 1	Reincorporated into daughter 1
NE disruption	F259	1	F259.2	1.24468	0.216657	1-	1.02802	1	F259.3	1.23665	0.127383	1-	1.10926	1	F259.1	2.04071	1.02467	1	1.01604	1	NA	.	.	.	.	.	1- 1- 1	1 1 1	yes	A	1 0 1	Reincorporation into both daughters
		21	F259.2	2.443	1.2385	1	1.2045	1	F259.3	2.41403	0.795736	1	1.6183	2	F259.1	3.18191	1.43823	1	1.74368	2	NA	.	.	.	.	.	1 1 1	1 2 2	no	.	.	transcriptional variation not consistent with MN segregation
NE disruption	F261	12	F261.4	2.11332	1.04727	1	1.06605	1	F261.3	2.06778	1.2284	1	0.839386	1	F261.2	2.45601	1.48292	1+	0.973098	1	F261.1	2.78398	2.04541	2	0.738568	1	1 1 1+ 2	1 1 1 1	yes	A	2 1 2 2	Reincorporated into daughter 1; pre-existing trisomy 12
		13	F261.4	2.1963	1.05352	1	1.14279	1	F261.3	2.12022	0.982722	1	1.1375	1	F261.2	1.16324	0.93522	1	0.228023	1-	F261.1	0.896809	0.873214	1	0.0235952	0	1 1 1 1	1 1 1- 0	yes	B	2 1 0 0	Reincorporated into daughter 1; residual 13q transcription in niece 1 due to inaccurate genotyping
NE disruption	F262	1	F262.3	2.56471	1.45363	1+	1.11108	1	F262.4	2.03475	0.990759	1	1.04399	1	F262.2	1.07271	0.188079	1-	0.884633	1	F262.1	1.05167	0.0648402	0	0.986829	1	1+ 1 1- 0	1 1 1 1	yes	A	2 1 0 0	Reincorporated into daughter 1
		4	F262.3	1.63185	0.866961	1	0.76489	1	F262.4	2.01874	1.14206	1	0.87668	1	F262.2	1.52839	1.05536	1	0.473033	1-	F262.1	1.99764	1.02824	1	0.969399	1	1 1 1 1	1 1 1- 1	no	.	.	niece 1 displays genome-wide transcriptional variability, excluded from further analysis
		5	F262.3	1.94063	0.898584	1	1.04204	1	F262.4	2.04551	0.954481	1	1.09103	1	F262.2	1.70774	0.674105	1-	1.03363	1	F262.1	2.02891	1.11107	1	0.917837	1	1 1 1- 1	1 1 1 1	no	.	.	niece 1 displays genome-wide transcriptional variability, excluded from further analysis
		6	F262.3	2.00253	0.99297	1	1.00956	1	F262.4	2.00281	0.990326	1	1.01248	1	F262.2	1.61315	0.744546	1-	0.868606	1	F262.1	2.08152	1.01286	1	1.06867	1	1 1 1- 1	1 1 1 1	no	.	.	niece 1 displays genome-wide transcriptional variability, excluded from further analysis
		8	F262.3	1.78994	0.866212	1	0.923728	1	F262.4	1.92199	0.997268	1	0.924718	1	F262.2	1.61109	0.57893	1-	1.03216	1	F262.1	1.92445	0.901958	1	1.02249	1	1 1 1- 1	1 1 1 1	no	.	.	niece 1 displays genome-wide transcriptional variability, excluded from further analysis
		12	F262.3	1.84924	0.895724	1	0.953518	1	F262.4	2.02543	0.992942	1	1.03249	1	F262.2	1.5423	0.945941	1	0.596359	1-	F262.1	1.99508	1.02632	1	0.96876	1	1 1 1 1	1 1 1- 1	no	.	.	niece 1 displays genome-wide transcriptional variability, excluded from further analysis
		14	F262.3	1.79082	0.771874	1	1.01895	1	F262.4	1.95085	0.950851	1	0.999996	1	F262.2	2.31211	0.962874	1	1.34924	1+	F262.1	2.0314	1.03046	1	1.00094	1	1 1 1 1	1 1 1+ 1	no	.	.	niece 1 displays genome-wide transcriptional variability, excluded from further analysis
		17	F262.3	1.83565	0.767662	1	1.06799	1	F262.4	1.95822	0.906746	1	1.05148	1	F262.2	2.09644	1.18469	1	0.911744	1	F262.1	1.43821	1.09638	1	0.34183	1-	1 1 1 1	1 1 1 1-	no	.	.	transcriptional variation not consistent with MN segregation
		19	F262.3	2.04939	1.02165	1	1.02775	1	F262.4	2.02774	1.04113	1	0.986604	1	F262.2	2.79753	1.59275	2	1.20477	1	F262.1	2.62774	1.34842	1	1.27932	1	1 1 2 1	1 1 1 1	no	.	.	niece 1 displays genome-wide transcriptional variability, excluded from further analysis
		20	F262.3	2.09992	1.14001	1	0.959914	1	F262.4	2.04727	1.07226	1	0.97501	1	F262.2	2.85169	1.39194	1+	1.45975	1+	F262.1	2.38474	1.22952	1	1.15522	1	1 1 1+ 1	1 1 1+ 1	no	.	.	niece 1 displays genome-wide transcriptional variability, excluded from further analysis
		21	F262.3	1.92703	1.11775	1	0.809279	1	F262.4	1.88638	0.996408	1	0.889968	1	F262.2	2.55183	0.542843	1	2.00899	2	F262.1	2.5733	1.29856	1	1.27474	1	1 1 1 1	1 1 2 1	no	.	.	niece 1 displays genome-wide transcriptional variability, excluded from further analysis
		22	F262.3	1.90489	0.901391	1	1.0035	1	F262.4	1.8767	0.963929	1	0.912776	1	F262.2	2.31285	1.76935	2	0.543506	1-	F262.1	2.26645	1.22975	1	1.0367	1	1 1 2 1	1 1 1- 1	no	.	.	niece 1 displays genome-wide transcriptional variability, excluded from further analysis
NE disruption	F273	2	F273.1	1.97464	0.969071	1	1.00557	1	F273.2	1.67616	0.93603	1	0.740134	1-	F273.3	2.06267	1.03386	1	1.02882	1	NA	.	.	.	.	.	1 1 1	1 1- 1	no	.	.	transcriptional variation not consistent with MN segregation
		5	F273.1	2.59958	1.02815	1	1.57143	1+	F273.2	1.76924	0.858873	1	0.910366	1	F273.3	0.990616	0.952209	1	0.0384072	0	NA	.	.	.	.	.	1 1 1	1+ 1 0	yes	B	2 1 0	Reincorporated into daughter 1
		9	F273.1	1.04827	1.02802	1	0.0202551	0	F273.2	1.30895	1.21294	1	0.0960084	0	F273.3	3.24694	1.0816	1	2.16534	2	NA	.	.	.	.	.	1 1 1	0 0 2	no	.	.	missegregation unrelated to MN
		17	F273.1	1.99352	0.980782	1	1.01274	1	F273.2	2.52275	1.19831	1	1.32444	1+	F273.3	2.10876	1.04454	1	1.06422	1	NA	.	.	.	.	.	1 1 1	1 1+ 1	no	.	.	transcriptional variation not consistent with MN segregation
		18	F273.1	1.8486	0.852875	1	0.995725	1	F273.2	1.48117	1.00335	1	0.477812	1-	F273.3	1.95205	0.956564	1	0.995484	1	NA	.	.	.	.	.	1 1 1	1 1- 1	no	.	.	transcriptional variation not consistent with MN segregation
		19	F273.1	2.26006	1.18492	1	1.07515	1	F273.2	2.85157	1.24967	1	1.6019	2	F273.3	1.97943	0.978248	1	1.00118	1	NA	.	.	.	.	.	1 1 1	1 2 1	no	.	.	transcriptional variation not consistent with MN segregation
		21	F273.1	1.22349	1.21616	1	0.0073368	0	F273.2	0.858409	0.807542	1	0.0508667	0	F273.3	2.92734	0.976689	1	1.95065	2	NA	.	.	.	.	.	1 1 1	0 0 2	no	.	.	missegregation unrelated to MN
		22	F273.1	2.26898	1.05347	1	1.21551	1	F273.2	2.46314	1.0468	1	1.41634	1+	F273.3	2.01005	0.994072	1	1.01598	1	NA	.	.	.	.	.	1 1 1	1 1+ 1	no	.	.	transcriptional variation not consistent with MN segregation
NE disruption	F274	2	F274.3	1.91488	0.854147	1	1.06073	1	F274.4	1.06703	0.0604821	0	1.00654	1	F274.2	2.07219	1.02718	1	1.04501	1	F274.1	2.12136	1.06451	1	1.05684	1	1 0 1 1	1 1 1 1	yes	A	1 0 1 1	Reincorporated into daughter 1
NE disruption	F275	2	F275.2	1.73336	0.63339	1-	1.09997	1	F275.3	1.12087	0.0271924	0	1.09368	1	F275.1	1.98706	0.931436	1	1.05562	1	NA	.	.	.	.	.	1- 0 1	1 1 1	yes	A	1 0 1	Reincorporated into daughter 1
NE disruption	F283	10a	F283.2	2.54349	1.21132	1	1.33217	1	F283.3	1.3102	1.01943	1	0.290775	1-	F283.1	1.71534	0.789067	1	0.926269	1	NA	.	.	.	.	.	1 1 1	1 1- 1	no	.	.	transcriptional variation not consistent with MN segregation
		11	F283.2	1.98517	0.934208	1	1.05097	1	F283.3	2.08464	1.02191	1	1.06273	1	F283.1	1.19321	1.16496	1	0.0282519	0	NA	.	.	.	.	.	1 1 1	1 1 0	yes	B	2 1 0	Reincorporated into daughter 1
		16	F283.2	2.91843	2.03334	2	0.885089	1	F283.3	2.76228	1.79452	2	0.967762	1	F283.1	1.08382	0.0266282	0	1.05719	1	NA	.	.	.	.	.	2 2 0	1 1 1	no	.	.	missegregation unrelated to MN
NE disruption	F12	3	F12.2	1.91986	0.92203	1	0.997833	1	F12.1	1.60877	0.944112	1	0.664654	1-	NA	.	.	.	.	.	NA	.	.	.	.	.	1 1	1 1-	no	.	.	transcriptional variation not consistent with MN segregation
		10b	F12.2	2.39475	0.914798	1	1.47996	2	F12.1	1.33495	0.620198	1	0.71475	1-	NA	.	.	.	.	.	NA	.	.	.	.	.	1 1	2 1-	yes	B	2 1	t(Xa;10) in MN
		13	F12.2	1.99764	0.922462	1	1.07518	1	F12.1	2.45727	1.48625	2	0.971026	1	NA	.	.	.	.	.	NA	.	.	.	.	.	1 2	1 1	no	.	.	transcriptional variation not consistent with MN segregation
		18	F12.2	1.79393	0.973046	1	0.820886	1	F12.1	2.4459	1.50805	2	0.937845	1	NA	.	.	.	.	.	NA	.	.	.	.	.	1 2	1 1	no	.	.	transcriptional variation not consistent with MN segregation
		22	F12.2	2.19598	1.2392	1	0.956774	1	F12.1	1.9095	1.35358	1	0.555925	1-	NA	.	.	.	.	.	NA	.	.	.	.	.	1 1	1 1-	no	.	.	transcriptional variation not consistent with MN segregation
		X	F12.2	0.790301	0.173845	1	0.634145	1-	F12.1	0.0304336	0.0186689	0	0.0124459	0	NA	.	.	.	.	.	NA	.	.	.	.	.	1 0	1- 0	yes	B	1 0	t(Xa;10) in MN
NE disruption	F24	8	F24.1	1.74902	1.0397	1	0.709316	1	F24.2	1.02774	1.00148	1	0.0262612	0	NA	.	.	.	.	.	NA	.	.	.	.	.	1 1	1 0	yes	B	1 0	Reincorporation into both daughters
		X	F24.1	1.28856	0.214951	1	1.10245	1	F24.2	1.21791	0.458528	1+	0.786639	1	NA	.	.	.	.	.	NA	.	.	.	.	.	1 1+	1 1	no	.	.	transcriptional variation not consistent with MN segregation
NE disruption	F34	1	F34.1	2.42095	0.958103	1	1.46285	1+	F34.2	2.0213	1.03139	1	0.989912	1	NA	.	.	.	.	.	NA	.	.	.	.	.	1 1	1+ 1	yes	B	1p: 1 1; 1q: 2 1	1q from MN reincorporated into daughter 1
		8	F34.1	1.75363	0.893502	1	0.860126	1	F34.2	0.975076	0.927645	1	0.0474314	0	NA	.	.	.	.	.	NA	.	.	.	.	.	1 1	1 0	yes	B	1 0	Reincorporated into daughter 1
NE disruption	F37	1	F37.2	1.20875	0.183614	1-	1.02514	1	F37.1	1.11106	0.0587709	0	1.05229	1	NA	.	.	.	.	.	NA	.	.	.	.	.	1- 0	1 1	yes	A	1 0	Reincorporation into both daughters
		15	F37.2	1.67852	1.1847	1	0.493822	1-	F37.1	2.26332	1.23104	1	1.03228	1	NA	.	.	.	.	.	NA	.	.	.	.	.	1 1	1- 1	no	.	.	transcriptional variation not consistent with MN segregation
		X	F37.2	1.14501	0.504474	1+	0.666161	1-	F37.1	1.19878	0.20492	1	1.02069	1	NA	.	.	.	.	.	NA	.	.	.	.	.	1+ 1	1- 1	no	.	.	transcriptional variation not consistent with MN segregation
NE disruption	F154	8	F154.1	2.58359	1.69971	2	0.88388	1	F154.2	1.9085	1.02758	1	0.880919	1	NA	.	.	.	.	.	NA	.	.	.	.	.	2 1	1 1	yes	A	2 1	Reincorporated into daughter 1
NE disruption	F155	8	F155.2	2.52456	1.64441	2	0.880158	1	F155.1	1.75487	0.785454	1	0.969415	1	NA	.	.	.	.	.	NA	.	.	.	.	.	2 1	1 1	yes	A	2 1	Reincorporated into daughter 1
		11	F155.2	1.98623	1.02644	1	0.959793	1	F155.1	1.80363	1.10852	1	0.69511	1-	NA	.	.	.	.	.	NA	.	.	.	.	.	1 1	1 1-	no	.	.	transcriptional variation not consistent with MN segregation
		20	F155.2	2.13575	1.02367	1	1.11207	1	F155.1	2.31345	0.983176	1	1.33028	1+	NA	.	.	.	.	.	NA	.	.	.	.	.	1 1	1 1+	no	.	.	transcriptional variation not consistent with MN segregation
NE disruption	F254	5	F254.3	1.75491	0.82741	1	0.927497	1	F254.2	1.56983	0.529851	1-	1.03998	1	NA	.	.	.	.	.	NA	.	.	.	.	.	1 1-	1 1	no	.	.	transcriptional variation not consistent with MN segregation
NE disruption	F281	1	F281.1	2.67184	1.23394	1	1.4379	1+	F281.2	1.80221	1.13858	1	0.663626	1-	NA	.	.	.	.	.	NA	.	.	.	.	.	1 1	1+ 1-	yes	B	1p:2 1; 1q: 1 1	1p in MN reincorporated into daughter 1; reduced 1p transcription in one MN daughter likely due to bridge breakage
