# Supplementary material for: Heritable transcriptional defects from aberrations of nuclear architecture
Source: Nature. 2023 Jun 7;619(7968):184–92. doi: 10.1038/s41586-023-06157-7 (PMC10322708; doi:10.1038/s41586-023-06157-7)
Supplement: Supplementary file 11 — Source Data Fig. 1 [file 41586_2023_6157_MOESM11_ESM.xlsx]

## Sheet: Fig.1e
Fig.1e
	RNAP2-Ser5ph (MN:PN)			RNAP2-Ser5ph (MN:PN)			RNAP2-Ser5ph (MN:PN)
	2 h			6 h			23 h
rep1	0.026158		rep1	0.016524		rep1	0.034464
	0.023552			0.058575			0.135946
	0.208454			0.035006			0.052259
	0.24267			0.025334			0.146043
	0.089903			0.041915			0.063091
	0.035296			0.025806			0.03952
	-0.0224			0.525753			0.103221
	-0.01487			0.462331			0.019651
	0.080386			0.001517			0.085176
	0.207007			0.035731			0.062302
	0.001283			0.06329			0.166542
	0.005348			0.088882			0.009971
	0.043962			0.030728			0.007251
	-0.01645			0.060697			0.01051
	0.056521			0.012053			0.081533
	0.017103			0.035499			0.023391
	0.049329			0.027933			0.006857
	0.14797			0.033836			0.018033
	0.010673			0.006249			-0.00269
	0.006873			0.234169			0.009315
	0.030465			-0.00121			0.033094
	-0.00627			0.001812			0.009199
	0.164559			0.072094			0.004017
	0.015364			0.061249			0.139498
	0.190969			0.020574			0.053889
	0.362008			0.057174			0.011254
	0.000807			-0.01238			-0.01529
	-0.03107			0.046351			0.028169
	0.540486			0.024438			0.014546
	0.264491			0.235107			0.116916
	0.227174			0.239025			0.077057
	0.000711			0.216666			0.034209
	0.029444			0.177136			0.162661
	0.043996			-0.01936			0.481963
	0.047933			0.017739			0.039674
	0.166855			0.229342			-0.00828
	0.403004			-0.01105			0.180882
	0.140866			-0.00676			0.064931
	0.18259			0.001748			0.15847
	0.039782			-0.01284			0.016936
	0.116794			0.010828			0.143354
	0.072175			0.073316			0.324151
	0.39056			0.393731			0.65877
	0.159245			0.003441			0.03323
	0.305642			0.079176			0.042366
	0.064319			0.005883			-0.03007
	0.147581			-0.01083			0.111473
	0.191785			0.00792			0.031002
	0.143073			0.032706			0.224263
	0.028435			-0.01215			0.030397
	0.044592			0.043353			0.095545
	0.048185			0.017428			0.001482
	0.049401			0.149934			0.079763
	0.135559			0.317884			-0.00186
	0.420376			0.45268			-0.00416
	0.092346			0.050873			0.00138
	-0.03016			0.010529			0.116486
	0.185865			0.04578			0.093986
	0.322712			0.014069			0.086927
	0.312987			0.005279			0.008425
	0.06183			-0.01629			0.439605
	0.158553			0.047514			0.009793
	0.010631			0.117101			0.46263
	0.316047			0.156587			0.078438
	0.103902			0.02307			0.075166
	0.633332			0.031439			0.015311
	0.072703			0.020145			-0.01296
	0.168776			-0.00329			0.021095
	0.105153			-0.00057			0.057309
	0.081976			0.02509			0.046069
	-0.04588			0.019394			0.019321
	0.114727			0.023146			0.110535
	0.40856						0.02951
	0.026547						0.816155
	0.06939						0.025674
	0.569584						0.013248
	0.659975						0.478519
	0.454812		rep2	0.043148			-0.00866
	0.374504			0.271171			0.091816
	0.224123			0.08074			0.148515
	0.314556			0.414308			0.070853
	-0.02503			0.041177			0.498048
	0.339548			0.031558			0.051607
	0.251689			0.03363			0.158856
	0.191668			0.073195			0.023407
	0.021608			0.005761			0.069355
	0.036257			0.069391			0.247131
	-0.02444			0.022539			0.436048
	0.005839			0.024566			0.116229
	-0.00868			0.072343			0.238664
	0.373576			-0.01686			0.083572
	0.195868			-0.01113			0.223514
	0.123288			0.057098			0.080261
	0.354362			0.256943			0.079531
	0.161601			0.003629			0.140772
	0.22735			0.256903			0.251389
	0.193163			0.21496			0.029236
	0.050549			0.012942			0.059505
	0.016307			0.065432			0.50611
	0.008874			0.026144			0.287467
	0.605558			0.02985			0.004542
	0.409754			0.032466			0.392791
	0.071024			0.019405			0.073143
	0.065155			0.069951			0.25275
	0.061591			0.764975			0.115947
	0.008741			0.306594			0.052598
	0.349163			0.013713			0.084954
	0.150536			0.057875			0.017649
	0.240766			0.148705			0.010923
	0.011785			0.008438			0.020197
	0.116863			0.113468			0.073425
	0.167955			0.142894			0.085345
	0.108371			0.093279			0.031714
	0.050173			0.07675			0.051051
	0.113037			0.017864			0.074721
	0.089236			0.28317			0.321152
	0.091589			0.20162			0.024727
	0.374124			0.05552			0.505874
	0.416629			0.487622			0.05003
	0.384939			0.076673			0.008619
	0.25353			0.04382			0.079234
	0.254788			0.071212			0.045951
	0.045467			0.023472			0.025955
	0.356729			0.081784			0.067778
	0.472352			0.027836			0.071187
	0.513046			0.152505			0.357136
	0.170502			0.120022			0.236453
	0.644865			0.046177			0.021559
	0.132944			0.024178			0.031871
	-0.06201			0.026282			0.037311
	0.255065			0.04769			0.058971
	0.482166			-0.0438			0.046185
	-0.03774			-0.00476			0.024701
	0.222479			0.084231			0.177668
	0.153965			0.009414			0.035539
	0.15032			0.485281			0.068455
	0.117968			0.160817			0.061965
	0.165123			0.168413			0.023585
	0.219024			0.071349			0.029059
	-0.05665			0.145311			0.045537
	0.027378			-0.00476			0.038557
	0.090465			0.156281			0.010485
	0.122999			0.002498			0.049189
	0.010653			0.004423			0.087977
	0.013647			0.051128			0.534398
	0.065244			0.043255			0.138544
	-0.00756			-0.00132			0.088083
	0.030115			0.215757			0.336519
	0.313345			-0.01143			0.679886
	0.273552			0.030144			0.296739
	0.086724			0.051816			0.088096
	-0.05172			0.064748			0.02522
	0.013827			0.007047			0.109624
	0.041159			0.617802			0.151148
	0.016588			0.068577			0.16275
	0.079762			0.027228			0.08906
	0.132231			0.022689			0.071606
	0.190078			0.243566			0.082654
	0.077477			0.045634			0.05909
	0.047168			0.096169			0.227207
	0.119884			-0.00051			0.200427
	0.161932			0.029267			0.170511
	0.240529			0.039288			0.026076
	0.118273			0.398418			0.041759
	0.298663			0.065244			0.164336
	0.212187			0.010624			0.07642
	0.184532			0.053047			0.100282
	0.126478			0.033076			0.160885
	-0.01695			0.021317			0.233264
	-0.12255			0.062859			0.027835
	0.152743			0.019765			0.126701
	0.044753			0.01407			0.013468
	0.280649			0.038065			0.033608
	0.01149			0.005137			0.113397
	-0.00849			0.004942			0.11635
	0.221354			0.01231			0.055002
	0.36743			0.049605			0.010245
	0.147934			0.009952			-0.00061
	0.197675			0.200213			0.018509
	0.004426			0.063399			0.006412
	0.234972			0.146643			0.32573
	0.154279			0.202524			0.025243
	0.171778			0.043712			0.018426
	0.290527			0.392416			0.009143
	0.280415			0.011685			0.171024
	0.051334			0.083771			0.022961
	0.043994			0.181937			0.049104
	0.184519			0.099911			0.030625
	0.014885			0.072952			0.25188
	0.02			0.04426			0.042296
	0.21272			0.093239			0.017588
	0.170189			0.006006			0.00667
	0.020785			0.11026			0.037422
	0.126763			0.040414			0.020637
	-0.02528			0.232556			0.020151
	0.095985			0.168257			0.067786
	0.113183			0.088987			0.080486
	0.075962			0.026136			0.13322
	0.028231			0.05624			0.042006
	-0.01544			0.087942			0.079368
	0.02367			0.145349			0.015913
	0.067277			0.021218			0.009634
	0.270868			0.045568			0.013922
	0.252935			0.013984			0.032863
	0.255097			0.275097			0.311988
	0.016608			0.166544			0.188305
	0.118092			0.031146			0.190743
	0.183232			0.118003			0.016522
	0.389535			0.018061			0.117764
	0.18255			0.055179			0.088276
	0.200061			0.095948			0.02751
	0.288211			0.009564			0.026112
	0.030629			0.003814			0.019338
	0.100872			0.030513			0.151417
	0.075702			0.065113			0.011524
	0.347019			0.164411			0.324403
	0.087839			0.113915			0.02829
	0.214298						0.119938
	-0.01745						0.049921
	0.298954						0.005326
	0.027022						0.179386
	0.169968						0.115369
	0.134342						1.23885
	-0.02337						0.136265
	0.250843						0.052208
	0.386432						0.010192
	0.154714						0.012679
	0.155036						0.045671
	-0.039						0.108655
	-0.06008						0.069003
	0.116714						0.006757
	0.044908						0.007337
	-0.00276						0.035436
	-0.03758						0.038165
	0.212016						0.032989
	0.15326						0.203231
	0.003786						0.204622
	0.214346						0.0648005
	0.487447						0.0429875
	0.291658						0.0146188
	0.067169						0.0685271
	0.069179						0.198506
	0.057457						0.0438426
	0.341						0.325169
	0.243771						0.105352
	0.381841						0.0566398
	0.089962						0.0381822
	0.073917						0.132099
	0.070607						0.0473139
	0.201534						0.0840873
	-0.01636						0.0391187
	-0.03061						-0.0121875
	0.173432						0.0689534
	0.085819						0.345008
	0.038705						0.0471718
	-0.03157						0.0950517
	-0.06168						0.230385
	0.597942						0.0079163
	0.03312						0.23293
	0.048422						0.00842266
	-0.06556						0.0204494
	0.236907						0.222226
	-0.0205						-0.00422776
	0.006953						0.10776
	0.072462						0.167418
	-0.01851						0.0865782
	0.380566						0.0104236
	0.209804						0.0313074
	0.029028						0.144912
	-0.05487						0.0423491
	0.203109						0.00558055
	0.429705						0.0355558
	0.2244						0.0795535
	0.357046						0.0292105
	0.138254						0.00612779
	0.06534						0.0435437
	0.015554						0.152338
	0.09066						0.247444
	0.269355						0.721224
	0.035681						0.0410644
	-0.01293						0.00203698
	0.081442						0.00061475
	0.202283						0.046369
	0.031137						-0.0251232
	-0.00802						0.0567791
	0.116785						0.225401
	0.138532						0.0168079
	0.532276						0.0473886
	0.072783						0.546082
	0.067807						0.0399011
	-0.02611						0.0869961
	0.212909						0.0213655
	-0.0083						0.0139443
	0.221643						0.020566
	-0.01247						0.112294
	0.133652						0.130608
	0.018054						0.498841
	0.06807						0.120504
	-0.02676						0.30813
	0.123106						0.126235
	0.008584						0.0899767
	0.273735						0.185842
	0.205133						0.00368287
	0.317301						0.0571506
	0.330505						0.112742
	0.683098						0.149417
	0.552403						0.172725
	0.02421						0.0707429
	0.339654						0.0595405
	0.293425						0.319315
	0.148613						0.025071
	0.027374						0.0101371
	0.284563						0.10865
	0.107357						0.0683554
	0.198299						0.0231679
	0.255469						0.00052257
	0.11276						0.0295966
	0.069795						0.129935
	0.13615						0.0449322
	0.409849						0.00323775
	0.189685
	0.072847
	0.050715
	0.402107
	0.077679
	0.105181
	0.200173					rep2	0.016702
	0.041896						0.043051
	0.268711						0.202791
	0.035316						0.0353
	0.16271						0.167764
	0.072664						0.085983
	0.398715						0.081852
	0.373587						0.072396
	0.268475						0.018941
	0.020571						0.033863
	0.101069						0.007594
	0.047273						0.097915
	0.158869						0.138415
	0.415753						0.13533
	0.266126						0.038339
	0.446914						0.032486
	0.398257						0.025459
	0.01848						0.145587
	0.066263						4.94e-05
	0.174348						0.015093
	0.309784						-0.00613
	0.252099						0.011507
	0.17194						0.072057
	0.041477						0.173883
	0.476166						0.070237
	0.061922						0.117467
	0.345738						0.02806
	0.380767						0.019448
	0.006592						0.217695
	0.321263						0.100187
	0.448167						0.043946
	0.024806						0.630462
	0.105034						0.029032
	0.090047						0.024503
	0.071201						0.150661
	0.019985						0.003143
	-0.03451						0.807391
	-0.00172						0.037687
	0.319635						0.003954
	0.114795						0.029655
	0.327695						0.037006
	0.305873						0.031872
	0.085828						0.01669
	0.284661						0.057592
	-0.04781						0.032461
	0.158965						0.060581
	0.381596						0.007014
	0.079347						0.19529
	0.478898						0.003369
	0.067809						0.053904
	0.131759						0.057242
	0.203634						0.042479
	0.428243						0.548997
	0.031711						0.143947
	0.121596						0.039114
	0.353734						0.029571
	0.041547						-0.01393
	0.196507						0.006984
	0.044878						0.021664
	0.144106						0.025528
	-0.07235						0.463123
	0.176859						-0.01189
							0.034388
							0.068964
							0.003709
							0.02187
							0.042887
rep2	0.181145						0.02158
	0.561038						0.021803
	0.037579						0.318212
	0.159448						0.070484
	0.299861						0.283244
	0.108018						0.001825
	0.059419						0.264167
	0.206931						0.031052
	0.61934						0.018266
	0.226111						0.422749
	0.085444						0.021313
	0.160303						0.027349
	0.080425						0.102707
	0.516387						0.000435
	0.739479						0.029964
	0.05001						0.079963
	-0.00037						0.016644
	0.288721						0.002237
	0.128172						0.00294
	0.069956						0.026608
	0.225316						0.022276
	0.054115						0.046568
	0.585574						0.058049
	0.116304						0.013074
	0.031987						0.023256
	0.071711						-0.01097
	0.147961						0.012672
	0.310322						0.238644
	0.201312						0.010231
	0.520928						0.016511
	0.794342						0.07232
	0.428891						0.005221
	0.649027						0.0246
	0.058917						0.001515
	0.285834						0.020083
	0.302161						0.002433
	0.061967						0.018549
	0.20797						0.049211
	0.268117						0.009798
	0.312432						0.265205
	0.217689						0.090857
	0.195292						0.013908
	0.123322						0.019878
	-0.01988						0.04646
	-0.0104						0.091668
	0.034766						0.243296
	0.056508						0.197065
	0.014717						0.012002
	0.106013						0.036014
	0.326916						0.020126
	0.147497						0.010162
	0.473189						0.683998
	0.466957						0.060748
	0.164418						0.040468
	0.139221						0.020004
	0.057524						0.023541
	0.085714						0.029802
	0.550053						0.020919
	0.115724						0.02273
	1.40564						0.014976
	0.409481						0.016558
	0.023843						0.059707
	0.231922						0.206697
	0.491159						0.028437
	-0.02109						0.026267
	-0.00934						0.01867
	0.044446						0.143496
	0.0398						0.13929
	0.102472						0.113958
	0.129278						0.190948
	0.031056						0.088201
	0.026574						0.121809
	0.143102						0.342572
	0.539115						0.3507
	0.390564						0.061142
	0.044674						0.022716
	0.055961						-0.01143
	0.287384						0.009648
	0.888186						-0.0068
	0.798383						0.095941
	0.460226						0.084394
	0.07086						0.007502
	0.098991						0.033512
	0.041606						0.004451
	0.42763						0.011118
	0.683577						0.012585
	0.197166						0.011414
	0.432054						0.033519
	0.101076						0.090528
	0.067411						0.064171
	0.072502						0.164604
	-0.00622						0.027803
	0.232829						0.00797
	0.045231						0.163405
	0.061595						0.0834
	0.027773						0.036022
	0.154175						0.005886
	0.724678						0.002995
	0.010467						0.004196
	0.191721						0.030562
	-0.05326						0.264834
	0.202552						0.174419
	0.511917						0.032998
	0.037882						0.108466
	0.046296						0.030153
	0.009228						0.05
	0.089475						0.066708
	0.191937						0.046519
	0.036898						0.009173
	0.062351						0.194347
	0.351741						0.055211
	0.667715						0.171871
	0.348826						0.00989
	0.878577						0.014604
	-0.01402						0.009966
	0.129617						0.031635
	0.350521						0.01859
	-0.02091						0.016813
							0.39609
							-0.00601
							0.014414
							0.00888
							0.007549
rep3	0.384598						0.011154
	0.176638						0.009672
	0.366121						0.017899
	0.137535						-0.00157
	0.11773						0.009916
	0.175465						0.019044
	0.021944						0.166699
	0.132231						0.375978
	0.089355						0.044489
	0.042463						0.039659
	0.072734						0.156801
	-0.00551						0.132737
	0.020034						0.089587
	0.044761						0.109491
	0.080331						0.437416
	0.192809						0.007889
	0.383055						0.124806
	0.223431						0.106785
	0.00172						0.076022
	0.048876						0.11538
	0.478203						0.044743
	0.016882						0.150364
	0.295193						0.017653
	0.003604						0.018408
	0.382789
	0.033949
	0.195278
	0.01668					rep3	0.00852
	-0.04456						0.022235
	0.082055						0.00999
	0.10383						0.023391
	0.10461						0.018803
	0.030885						0.035772
	0.040195						-0.01671
	0.3687						0.15205
	0.056735						0.01725
	0.053699						-0.00623
	0.107388						0.097281
	0.04241						0.010488
	0.010659						0.090441
	0.147216						0.006105
	0.038377						0.152244
	0.179155						0.082659
	0.033773						0.019879
	0.001883						-0.00082
	0.373735						0.014246
	0.063915						0.312879
	0.036074						0.556654
	0.003249						0.040134
	-0.00264						-0.00037
	0.019447						0.108072
	0.036995						0.043563
	0.024755						0.003229
	0.090405						0.113245
	0.065334						0.035546
	-0.003						0.127427
	0.060291						0.21286
	0.082415						0.274728
	0.018913						-0.00145
	-0.04177						0.2274
	-0.01371						-0.01641
	0.010784						0.03506
	-0.01007						0.189194
	0.186458						0.037897
	0.086953						0.024233
	0.000468						-0.00137
	0.315638						-0.00608
	0.033441						0.047868
	0.039517						0.707098
	0.033299						0.005898
	0.024032						0.015199
	0.410602						0.011604
	0.063134						0.00207
	-0.05473						0.152624
	0.045412						0.032119
	-0.02494						0.36493
	0.02741						0.125682
	0.030203						0.016449
	0.121807						0.060948
	0.019887						-0.00653
	0.058868						0.030059
	0.059393						0.052309
	0.091845						-0.0189
	0.288711						0.027134
	0.060983						0.042618
	0.280313						0.152764
	0.05137						0.010898
	0.628389						0.040054
	0.354716						0.37167
	0.057065						0.009324
	0.251223						0.070007
	0.001539						0.033134
	0.034983						0.00914
	0.219196						0.000885
	0.070327						0.147032
	0.298202						0.04946
	0.037402						0.033258
	0.014722						0.280253
	0.015369
	-0.0089
	0.028525
	0.163679
	0.158187
	0.098426
	0.574564
	0.361905
	0.026705
	0.140905
	0.007348
	0.045659
	0.109801
	0.188525
	0.173514
	0.185655
	0.02177
	0.07178
	0.027719
	0.01504
	0.075982
	0.023643
	0.039985
	0.045269
	-0.00645
	0.094141
	0.065899
	0.178409
	0.09064
	0.176515
	0.077664
	0.04878
	0.195147
	0.017646
	0.010865
	0.167104
	0.344767
	0.017917
	0.067898
	0.048709

## Sheet: Fig.1f
Fig.1f
		RNAP2-Ser5ph (MN:PN)	POM121 (MN:PN)
	rep1 rep2	-0.04164	-0.01131
		-0.03079	0.019366
		-0.02796	0.145292
		-0.02093	-0.05875
		-0.02062	-0.00886
		-0.01942	-0.15573
		-0.01915	-0.02225
		-0.01871	-0.05519
		-0.01826	0.062187
		-0.01731	0.010057
		-0.01704	-0.00864
		-0.01604	-0.07543
		-0.016	-0.17222
		-0.01592	-0.10523
		-0.01515	-0.01641
		-0.01265	0.142472
		-0.00895	-0.00991
		-0.00792	0.000198
		-0.00724	0.02579
		-0.00663	0.302658
		-0.00583	0.020057
		-0.00417	-0.03691
		-0.0031	0.217258
		-0.00024	0.265297
		0.001767	0.189276
		0.002456	0.077317
		0.002658	-0.05013
		0.003375	-0.01069
		0.003961	0.008221
		0.004344	-0.09746
		0.004685	0.017887
		0.00483	0.226003
		0.008073	-0.03048
		0.008744	0.310037
		0.009824	0.048102
		0.01123	0.157352
		0.011691	0.169382
		0.013142	0.012104
		0.01634	0.100069
		0.017053	0.080996
		0.019635	-0.05457
		0.019974	0.112133
		0.021143	0.084351
		0.023505	0.13674
		0.025297	0.108463
		0.025627	0.112237
		0.026527	0.129898
		0.028415	0.134048
		0.028604	0.177802
		0.028607	0.323578
		0.028849	0.223336
		0.029374	0.175993
		0.029691	-0.09991
		0.030603	0.229734
		0.030822	0.147054
		0.031999	0.251136
		0.032411	0.271809
		0.032721	0.007546
		0.032894	0.216944
		0.033962	0.15794
		0.036268	0.122403
		0.038023	0.090257
		0.039581	0.389544
		0.042866	0.3046
		0.044944	0.115575
		0.044992	-0.03229
		0.045265	0.201677
		0.04551	0.302708
		0.046841	0.267065
		0.047081	0.125864
		0.047225	0.20644
		0.0493	0.201104
		0.051341	0.24153
		0.052746	0.317826
		0.054545	0.099449
		0.056794	0.219823
		0.057493	0.116783
		0.058369	0.095792
		0.058431	0.08957
		0.059617	0.201691
		0.06245	0.399527
		0.065153	0.228874
		0.066713	0.301048
		0.074382	0.435472
		0.077503	0.001827
		0.077643	0.196238
		0.077848	0.409945
		0.08338	0.375467
		0.084062	0.168769
		0.085215	0.073705
		0.091345	0.226942
		0.092148	0.436314
		0.092268	0.111843
		0.093271	0.043404
		0.093406	0.048687
		0.095152	0.183713
		0.100577	0.089036
		0.100622	0.246953
		0.102225	0.220109
		0.102334	0.263944
		0.10334	0.280793
		0.105617	0.160562
		0.10654	0.246565
		0.109105	0.531893
		0.110082	0.351741
		0.110929	0.066995
		0.111653	0.365748
		0.113089	0.314777
		0.114831	0.427729
		0.118012	0.301776
		0.118784	0.086177
		0.119268	0.184442
		0.123775	0.127956
		0.123905	0.430825
		0.127228	0.39819
		0.127852	0.246375
		0.131891	0.332551
		0.132131	0.222889
		0.134245	0.173767
		0.135543	0.852256
		0.13721	0.242144
		0.137927	0.201311
		0.138285	0.320448
		0.138347	0.348874
		0.139376	0.12679
		0.14149	0.355403
		0.14245	0.134802
		0.143609	0.282242
		0.144684	0.376329
		0.14815	0.201331
		0.153055	0.182483
		0.154665	0.2104
		0.154689	0.052784
		0.158266	0.213414
		0.159879	0.484925
		0.162794	0.664698
		0.166693	0.390761
		0.167742	0.533142
		0.168871	0.201882
		0.169072	0.12564
		0.169656	0.181085
		0.171977	0.445268
		0.17845	0.157042
		0.180885	0.187832
		0.181191	0.267155
		0.182359	0.53481
		0.182952	0.488886
		0.186069	0.53712
		0.186968	0.23127
		0.19113	0.397466
		0.192088	0.302034
		0.193496	0.342067
		0.195545	0.432523
		0.195906	0.364724
		0.198986	0.244327
		0.205169	0.385514
		0.207653	0.366091
		0.215558	0.403144
		0.22775	0.343838
		0.235953	0.375768
		0.247214	0.60133
		0.247695	0.416979
		0.248193	0.321668
		0.251732	0.530661
		0.25464	0.508215
		0.255637	0.332679
		0.274071	0.596248
		0.275882	0.304417
		0.278855	0.414289
		0.28223	0.411068
		0.288528	0.326181
		0.291544	0.664305
		0.292373	0.486985
		0.294794	0.498175
		0.296907	0.344364
		0.29707	0.428517
		0.302565	0.401071
		0.302826	0.693616
		0.303904	0.61017
		0.303977	0.434319
		0.30798	0.628665
		0.308556	0.38358
		0.316949	0.385213
		0.318054	0.400513
		0.322192	0.667305
		0.326992	0.536896
		0.328413	0.96472
		0.329035	0.456479
		0.32997	0.478191
		0.336344	0.499542
		0.347588	0.501467
		0.352775	0.483758
		0.353913	0.710856
		0.361907	0.242429
		0.363523	0.562842
		0.36452	0.757047
		0.372611	0.691778
		0.384121	0.409459
		0.392038	0.376133
		0.398702	0.582604
		0.401143	0.712545
		0.401362	0.784815
		0.402598	0.520204
		0.403569	0.760235
		0.423338	0.529471
		0.424098	0.593266
		0.425879	0.47649
		0.429598	0.573023
		0.46465	0.614311
		0.465439	0.680578
		0.471953	0.949952
		0.473491	0.413541
		0.48145	0.568318
		0.483021	0.543261
		0.54315	0.50874
		0.549165	0.336121
		0.571919	0.746785
		0.572911	0.718176
		0.614976	1.34133
		0.634659	0.791015
		0.66716	1.192
		0.731894	0.860957
		0.763524	1.4144
		0.764038	0.777908
		0.844602	0.801641
		0.992793	1.34492
	rep3	0.0409584	0.595887
		0.107895	0.263289
		0.0810591	0.731635
		0.132163	0.270422
		0.194785	0.343668
		0.237856	0.338408
		0.0945009	0.320153
		0.0138441	0.617844
		0.32528	0.723383
		0.0410259	0.190014
		0.42133	1.23372
		0.189026	0.36169
		0.653852	1.07857
		0.0413851	0.112129
		0.527051	1.19823
		0.322	0.56038
		0.264883	0.79103
		0.0835716	0.863454
		0.210115	0.407317
		0.447305	1.19274
		0.0650859	0.375875
		0.243382	0.558847
		0.0748412	0.304825
		0.45913	0.645074
		0.230635	0.48894
		0.267412	1.09451
		0.160845	0.388428
		0.103352	0.305599
		0.14996	0.657096
		0.0539728	0.403572
		0.266985	0.809277
		0.0422846	0.177864
		0.0832026	0.215631
		0.163319	0.423934
		0.00989325	-0.0952656
		0.0706612	0.536017
		0.234145	0.285739
		0.262142	0.573351
		0.198252	0.460017
		0.2883	0.68389
		0.401943	1.22816
		0.316717	0.582789
		0.0698793	0.358782
		0.0946735	0.361285
		0.148863	0.778335
		0.0117967	0.365267
		0.0516169	0.164143
		0.280401	0.483527
		0.185007	0.255023
		0.167605	0.374512
		0.221686	0.484622
		0.142451	0.354197
		0.308888	0.845058
		0.355896	0.680093
		0.212152	0.588463
		0.264478	0.61295
		0.26585	0.530925
		0.241418	0.536906
		0.260929	0.723182
		0.148705	0.52272
		0.0611515	0.169742
		0.365192	0.586287
		0.00641877	0.00384076
		0.0522688	0.0711362
		0.354787	0.427479
		0.171588	0.379942
		0.110518	0.338219
		0.0310558	0.100827
		0.207925	0.492464
		0.440955	0.862705
		0.483817	0.8091
		0.255965	0.697372
		0.247513	0.625147
		0.421375	0.974838
		0.0540317	0.198627
		0.235637	0.650824
		0.213928	0.46294
		0.00970176	0.358708
		0.534765	0.976433
		0.428742	0.562818
		0.129654	0.287146
		0.205307	0.59695
		0.352505	0.51683
		0.313109	0.476738
		0.0102984	0.468145
		0.146197	0.372925
		0.165724	0.305991
		0.21461	0.566928
		0.142234	0.408183
		0.0248409	0.0709353
		0.455125	0.509572
		0.393351	0.866829
		0.149183	0.396061
		0.0944401	0.187104
		0.0429863	0.107973
		0.00939014	0.32601
		0.028214	0.662559
		0.420945	0.658364
		0.0286193	0.00899302
		0.0317464	0.0587553
		-0.000443927	0.333047
		0.24742	0.37266
		0.306146	0.459396
		0.209144	0.408121
		0.133474	0.168593
		0.152978	0.137735
		0.318559	0.445905
		0.398654	0.59197

## Sheet: Fig.1g
Fig.1g
	Left							Right
		H3K27ac (MN:PN) 2h			H3K27ac (MN:PN) 23h				RNAP2-Ser5ph (MN:PN)	H3K27ac (MN:PN)
	rep1	-0.01655		rep1	0.266334			rep1	0.026158	-0.01655
		0.007128			0.230697				0.023552	0.007128
		0.563805			0.5921				0.208454	0.563805
		1.09295			0.407669				0.24267	1.09295
		0.247647			0.212465				0.089903	0.247647
		0.252276			0.756438				0.035296	0.252276
		-0.05413			0.975375				-0.0224	-0.05413
		0.026367			0.787261				-0.01487	0.026367
		0.514653			0.402197				0.080386	0.514653
		1.07307			0.39953				0.207007	1.07307
		0.305921			0.923155				0.001283	0.305921
		0.040059			0.281919				0.005348	0.040059
		0.337814			0.173403				0.043962	0.337814
		0.110359			0.2746				-0.01645	0.110359
		0.39933			0.600314				0.056521	0.39933
		0.222427			0.310875				0.017103	0.222427
		0.026779			0.872003				0.049329	0.026779
		0.889538			0.298967				0.14797	0.889538
		0.05521			0.351789				0.010673	0.05521
		0.070309			0.47048				0.006873	0.070309
		0.542108			0.140244				0.030465	0.542108
		-0.02847			0.634366				-0.00627	-0.02847
		0.50946			0.297272				0.164559	0.50946
		0.088241			0.200999				0.015364	0.088241
		0.680534			0.730217				0.190969	0.680534
		0.753381			0.275884				0.362008	0.753381
		0.01943			0.134884				0.000807	0.01943
		-0.00942			0.277459				-0.03107	-0.00942
		1.76726			0.265858				0.540486	1.76726
		0.590457			0.377261				0.264491	0.590457
		0.740254			0.128005				0.227174	0.740254
		0.064955			1.53493				0.000711	0.064955
		0.041178			0.36336				0.029444	0.041178
		0.0912			0.324068				0.043996	0.0912
		0.007487			0.47264				0.047933	0.007487
		0.441903			0.326968				0.166855	0.441903
		0.988066			0.569897				0.403004	0.988066
		1.13405			0.00751463				0.140866	1.13405
		1.34508			0.374552				0.18259	1.34508
		0.08539			0.341373				0.039782	0.08539
		0.927588			1.25626				0.116794	0.927588
		0.405255			1.20728				0.072175	0.405255
		0.961625			0.184268				0.39056	0.961625
		0.953377			0.151347				0.159245	0.953377
		0.954			0.229705				0.305642	0.954
		0.188457			0.306755				0.064319	0.188457
		0.231682			0.206021				0.147581	0.231682
		0.533791			0.581873				0.191785	0.533791
		0.614042			0.294737				0.143073	0.614042
		0.092765			0.239529				0.028435	0.092765
		0.084093			0.14173				0.044592	0.084093
		0.106522			0.770254				0.048185	0.106522
		0.294958			0.181627				0.049401	0.294958
		0.297609			0.275099				0.135559	0.297609
		0.799328			0.0457618				0.420376	0.799328
		0.132546			0.167142				0.092346	0.132546
		0.425232			0.11017				-0.03016	0.425232
		0.549994			0.454215				0.185865	0.549994
		1.34296			0.41009				0.322712	1.34296
		0.86688			1.12594				0.312987	0.86688
		0.352148			0.985609				0.06183	0.352148
		0.802676			1.10763				0.158553	0.802676
		0.41495			0.767574				0.010631	0.41495
		0.583341			0.764498				0.316047	0.583341
		0.658629			1.05178				0.103902	0.658629
		0.558706			0.0225485				0.633332	0.558706
		0.416829			0.196889				0.072703	0.416829
		0.820204			0.29599				0.168776	0.820204
		0.285402			0.742157				0.105153	0.285402
		0.244271			0.858004				0.081976	0.244271
		0.505495			0.155134				-0.04588	0.505495
		0.315779			0.215447				0.114727	0.315779
		1.23354			0.747104				0.40856	1.23354
		0.028851			0.259365				0.026547	0.028851
		0.763026			0.186317				0.06939	0.763026
		2.92702			0.236462				0.569584	2.92702
		2.41181			0.17129				0.659975	2.41181
		0.849865			0.213592				0.454812	0.849865
		0.737878			0.0488972				0.374504	0.737878
		0.899387			0.275954				0.224123	0.899387
		2.05272			0.502048				0.314556	2.05272
		0.182047			0.175764				-0.02503	0.182047
		0.854992			0.236314				0.339548	0.854992
		1.25497							0.251689	1.25497
		0.623106							0.191668	0.623106
		0.115987							0.021608	0.115987
		0.020599		rep2	0.214737				0.036257	0.020599
		-0.00106			0.359013				-0.02444	-0.00106
		0.677965			0.211571				0.005839	0.677965
		0.089847			0.042001				-0.00868	0.089847
		0.614472			0.039307				0.373576	0.614472
		0.377361			0.194479				0.195868	0.377361
		0.36108			0.16087				0.123288	0.36108
		0.561739			0.462524				0.354362	0.561739
		0.927194			0.120235				0.161601	0.927194
		0.734639			0.132964				0.22735	0.734639
		0.686975			0.491671				0.193163	0.686975
		0.010788			0.207997				0.050549	0.010788
		0.240203			0.454184				0.016307	0.240203
		0.16062			0.100564				0.008874	0.16062
		2.52616			0.125395				0.605558	2.52616
		0.74587			0.255672				0.409754	0.74587
		0.440476			0.041542				0.071024	0.440476
		0.225363			0.157434				0.065155	0.225363
		0.320671			0.136421				0.061591	0.320671
		0.058619			1.13302				0.008741	0.058619
		1.47246			1.40628				0.349163	1.47246
		1.07582			0.428547				0.150536	1.07582
		0.911635			0.110144				0.240766	0.911635
					0.631903
					0.189191
					0.150184
					0.858456			rep2	0.384598	1.26995
					0.565305				0.176638	0.478095
	rep2	1.26995			0.159161				0.366121	0.780175
		0.478095			0.269592				0.137535	0.516478
		0.780175			0.338865				0.11773	0.472338
		0.516478			0.008846				0.175465	0.685882
		0.472338			0.43177				0.021944	0.06466
		0.685882			0.160954				0.132231	0.364529
		0.06466			0.364711				0.089355	0.467374
		0.364529							0.042463	0.257031
		0.467374							0.072734	0.040606
		0.257031							-0.00551	0.030756
		0.040606							0.020034	0.076323
		0.030756							0.044761	0.263289
		0.076323							0.080331	0.63935
		0.263289							0.192809	0.946869
		0.63935							0.383055	0.72812
		0.946869							0.223431	1.5218
		0.72812							0.00172	0.034122
		1.5218							0.048876	0.70148
		0.034122							0.478203	1.3112
		0.70148							0.016882	0.031928
		1.3112							0.295193	0.695173
		0.031928							0.003604	0.017984
		0.695173							0.382789	0.770149
		0.017984							0.033949	0.264732
		0.770149							0.195278	0.399465
		0.264732							0.01668	0.27373
		0.399465							-0.04456	-0.00089
		0.27373							0.082055	0.471409
		-0.00089							0.10383	0.520997
		0.471409							0.10461	0.453403
		0.520997							0.030885	0.041078
		0.453403							0.040195	0.428464
		0.041078							0.3687	0.42417
		0.428464							0.056735	0.025787
		0.42417							0.053699	0.170271
		0.025787							0.107388	0.296673
		0.170271							0.04241	0.438374
		0.296673							0.010659	0.304081
		0.438374							0.147216	0.122233
		0.304081							0.038377	0.389401
		0.122233							0.179155	0.653481
		0.389401							0.033773	0.101475
		0.653481							0.001883	0.373114
		0.101475							0.373735	1.28779
		0.373114							0.063915	0.44429
		1.28779							0.036074	0.280561
		0.44429							0.003249	0.027388
		0.280561							-0.00264	0.2761
		0.027388							0.019447	0.121845
		0.2761							0.036995	0.095047
		0.121845							0.024755	0.249262
		0.095047							0.090405	0.527825
		0.249262							0.065334	0.349978
		0.527825							-0.003	-0.00851
		0.349978							0.060291	0.611502
		-0.00851							0.082415	0.299334
		0.611502							0.018913	-0.00753
		0.299334							-0.04177	0.472439
		-0.00753							-0.01371	0.012316
		0.472439							0.010784	0.003606
		0.012316							-0.01007	-0.00939
		0.003606							0.186458	0.533225
		-0.00939							0.086953	0.244207
		0.533225							0.000468	0.103814
		0.244207							0.315638	1.02446
		0.103814							0.033441	0.499451
		1.02446							0.039517	0.02461
		0.499451							0.033299	0.166704
		0.02461							0.024032	0.010897
		0.166704							0.410602	1.3685
		0.010897							0.063134	0.153327
		1.3685							-0.05473	0.049731
		0.153327							0.045412	0.023637
		0.049731							-0.02494	0.031819
		0.023637							0.02741	0.227597
		0.031819							0.030203	0.067663
		0.227597
		0.067663
