# Supplementary material for: Heritable transcriptional defects from aberrations of nuclear architecture
Source: Nature. 2023 Jun 7;619(7968):184–92. doi: 10.1038/s41586-023-06157-7 (PMC10322708; doi:10.1038/s41586-023-06157-7)
Supplement: Supplementary file 12 — Source Data Fig. 2 [file 41586_2023_6157_MOESM12_ESM.xlsx]

## Sheet: Fig.2e
Fig.2e
		time (hours)	normalized MS2 fluorescence (AU)			time (hours)	normalized MS2 fluorescence (AU)
	cell plot				control cells plot
		-10	0.218935			-10												1.02412
		-9.75	0.144767			-9.75												0.676018
		-9.5	0.202528			-9.5												1.12199
		-9.25	0.13302			-9.25												1.19312
		-9	0.09558			-9												1.2907
		-8.75	0.125011			-8.75												1.30127
		-8.5	-0.00918			-8.5												1.18718
		-8.25	0.057595			-8.25								1.18391				0.849564
		-8	0.162187			-8								1.36455				1.07628
		-7.75	0.083503			-7.75								1.33881				1.14458				5.21635	5.21635
		-7.5	-0.00029			-7.5								1.50743				1.09969		1.92481	1.92481	5.08235	5.08235
		-7.25	0.112534			-7.25								1.95137				0.500996		1.5505	1.5505	4.97024	4.97024
		-7	0.069892			-7							6.69876	1.74788				0.961414		2.81237	2.81237	6.90027	6.90027
		-6.75	0.07958			-6.75							6.94447	1.77023				0.94217		2.86501	2.86501	8.06733	8.06733
		-6.5	0.168999			-6.5							7.93329	1.54963				0.710858		2.94069	2.94069	8.93231	8.93231
		-6.25	0.09124			-6.25						6.29079	7.57238	1.65737				1.0507		3.35496	3.35496	7.56517	7.56517
		-6	0.112007			-6						7.31228	7.73362	1.76875				0.959832		2.78043	2.78043	6.06781	6.06781
		-5.75	0.165466			-5.75						7.44468	9.0985	1.93668				0.845492		2.81272	2.81272	7.30362	7.30362
		-5.5	0.116268			-5.5						8.57095	7.33301	1.48385		2.58059	2.58059	1.35292		4.331	4.331	7.64514	7.64514
		-5.25	1.14517			-5.25						8.97704	7.95729	1.51792		2.15488	2.15488	1.11439		3.58001	3.58001	7.2884	7.2884
		-5	1.26698			-5						8.6048	8.33265	1.57791		1.92116	1.92116	0.863579		4.07546	4.07546	8.21099	8.21099
		-4.75	0.243294			-4.75						7.64384	8.26931	1.34216		2.53137	2.53137	1.34506		5.45048	5.45048	11.4358	11.4358
		-4.5	0.17191			-4.5						7.81746	7.53798	1.53625		3.23483	3.23483	0.970852	1.85101	4.78895	4.78895	9.41925	9.41925
		-4.25	0.079679			-4.25						7.33728	5.91218	1.30076		2.29617	2.29617	1.43614	1.64718	4.39331	4.39331	7.6225	7.6225
		-4	0.064998			-4						6.06012	7.53587	1.51522		2.50924	2.50924	1.34432	1.98515	4.29541	4.29541	8.43272	8.43272			7.8453	7.8453		8.60017
		-3.75	0.032355			-3.75	3.52131	3.52131				7.36996	7.62453	1.60966	2.40918	3.14279	3.14279	1.23637	2.99785	4.68282	4.68282	9.14576	9.14576			6.82724	6.82724		7.7823
		-3.5	0.095037			-3.5	4.81768	4.81768		5.57874	5.57874	7.56604	6.78954	1.20933	2.75215	1.8225	1.8225	1.20802	2.43415	6.13628	6.13628	9.31797	9.31797			5.7449	5.7449		7.19025
		-3.25	0.007235			-3.25	4.68642	4.68642		5.01041	5.01041	7.22616	7.52127	1.44908	2.22247	1.8622	1.8622	1.38979	1.62844	5.38572	5.38572	8.08971	8.08971			6.23969	6.23969		6.25994
		-3	0.048282			-3	3.48717	3.48717		5.18114	5.18114	7.14561	5.45693	1.17424	1.83447	3.37177	3.37177	1.0947	2.09186	5.33655	5.33655	9.36098	9.36098			5.90801	5.90801		6.47831
		-2.75	0.195513			-2.75	4.49035	4.49035		5.85082	5.85082	6.79507	5.26442	1.4885	3.04568	2.1017	2.1017	1.3423	2.03301	3.74978	3.74978	10.4884	10.4884			6.58548	6.58548		11.3704
		-2.5	0.086169			-2.5	4.09357	4.09357		4.88651	4.88651	6.02253	6.48736	1.38076	2.77372	4.43493	4.43493	1.40143	1.8815	5.10498	5.10498	11.5972	11.5972			5.45091	5.45091		7.46738
		-2.25	0.096843			-2.25	4.31765	4.31765	3.53055	6.2493	6.2493	5.5773	6.514	1.28009	2.69953	3.57625	3.57625	1.49805	2.12557	4.97885	4.97885	10.9313	10.9313			6.14548	6.14548		6.32923
		-2	0.16615			-2	4.53188	4.53188	3.87717	6.09188	6.09188	5.89795	5.78117	1.17539	4.88582	3.15334	3.15334	1.2276	2.90374	4.49094	4.49094	9.72834	9.72834			5.29672	5.29672		6.81145
		-1.75	0.205948			-1.75	5.52303	5.52303	4.38241	5.37379	5.37379	6.27272	5.63938	1.49197	4.16264	5.10148	5.10148	1.01978	2.16111	5.07103	5.07103	7.9238	7.9238			5.56976	5.56976	4.14321	7.58853
		-1.5	-0.01903			-1.5	5.12228	5.12228	4.83536	6.98952	6.98952	5.86763	6.12858	1.28	4.51907	3.61754	3.61754	1.4439	2.50354	5.43411	5.43411	8.41876	8.41876			6.09187	6.09187	5.33712	8.72231
		-1.25	0.222345			-1.25	4.72736	4.72736	4.8991	5.98583	5.98583	5.70094	6.2244	1.15792	6.48697	4.53872	4.53872	1.23788	1.36708	4.86332	4.86332	8.36094	8.36094			4.90754	4.90754	2.78454	8.69649
		-1	0.287961			-1	4.94231	4.94231	3.79431	6.38178	6.38178	5.84194	5.34548	1.18829	6.54459	5.02741	5.02741	1.19489	1.83386	4.8938	4.8938	8.50329	8.50329			5.05125	5.05125	3.62825	8.96802
		-0.75	0.211949			-0.75	4.22731	4.22731	3.92989	6.58979	6.58979	5.82075	5.21006	1.24331	5.97097	6.25022	6.25022	1.0855	1.63055	5.25105	5.25105	8.89931	8.89931			4.02954	4.02954	3.66567	10.0811
		-0.5	0.471756			-0.5	4.32274	4.32274	3.66375	7.64595	7.64595	5.28675	4.94323	1.57003	5.46026	6.69271	6.69271	1.2419	1.83732	5.09763	5.09763	6.85359	6.85359			4.15154	4.15154	4.40234	10.0807
		-0.25	0.158189			-0.25	4.53301	4.53301	3.84454	8.01682	8.01682	5.34501	3.97969	1.63641	4.5974	7.89162	7.89162	1.22751	1.37125	1.00263	1.00263	7.962	7.962	3.41722	3.41722	4.34424	4.34424	5.85946	7.77181
		0	0			0	0	0	0	0	0	0	0	0	0	0	0	0	0	0	0	0	0	0	0	0	0	0	0
		0.25	0			0.25	0	0	0	0	0	0	0	0	0	0	0	0	0	0	0	0	0	0	0	0	0	0	0
		0.5	0			0.5	0	0	0	0	0	0	0	0	0	0	0	0	0	0	0	0	0	0	0	0	0	0	0
		0.75	0			0.75	0	0	0	0	0	0	0	0	0	0	0	0	0	0	0	0	0	0	0	0	0	0	0
		1	0			1	0	0	0	0	0	0	0	0	0	0	0	0	0	0	0	0	0	0	0	0	0	0	0
		1.25	0.666711			1.25	1.52186	3.02403	1.67938	6.82481	9.46068	2.98846	3.86519	2.15217	0.776375	2.43968	3.19566	1.65266	1.5789	2.34462	1.05417	4.26762	3.83044	3.5882	1.46071	1.7	3.41933	1.18362	2.21856
		1.5	0.987097			1.5	2.56796	5.81697	0.981595	1.7	8.41294	3.97977	3.72685	1.57683	0.69807	2.33752	3.83623	2.78934	2.30264	2.76006	1.61929	4.66496	5.1009	2.57414	1.47601	2.51289	3.19655	1.81046	5.23488
		1.75	1.016			1.75	5.27481	5.74387	0.834467	1.7	1.7	3.6183	4.10902	1.83599	1.7	2.10327	3.97846	2.68612	1.62875	3.67396	2.10704	6.22077	6.01047	1.9611	1.97823	1.7	2.68475	1.37933	4.57103
		2	1.18344			2	5.13116	5.5125	1.11586	1.7	1.7	1.24875	3.79745	1.32603	0.542792	2.18043	4.53223	2.30759	2.10453	4.05906	1.89516	6.65803	8.15129	2.69092	3.59016	1.7	3.43021	2.29935	6.25863
		2.25	1.22027			2.25	5.91922	7.16777	0.885083	8.29001	1.7	3.17185	4.47313	1.61963	0.477516	1.58847	6.29924	3.64201	2.82412	3.34628	2.51825	5.0801	10.6435	1.7	1.7			3.06517	7.45592
		2.5	1.61533			2.5	5.20496	9.14885	4.61863	7.05412	1.7	2.92279	4.92327	1.4393	0.614065	1.7	9.96442	4.42848	2.43998	4.72176	3.34765	7.641	8.45123	1.7	5.5484	4.01764	6.90589	2.73956	6.97804
		2.75	1.08603			2.75	4.53569	8.12542	4.42186	1.7	1.7	1.05066	5.23865	1.65284	0.185062	1.85528	8.48291	4.29446	3.64208	8.61444	2.5197	6.96726	8.3823	6.92705	1.7	3.13187	6.09766	3.88142	7.8981
		3	1.6314			3	9.62824	8.21176	4.6045	1.7	7.45709	1.46139	5.47379	1.73776	1.55072	4.21372	7.53881	3.65454	2.24009	7.34349	3.03611	11.3814	9.68337	1.7	1.7	1.7	5.70744	5.62576	7.07444
		3.25	1.72858			3.25	7.75224	7.2957	6.35105	1.7	1.7	1.24543	4.78399	2.49899	1.7	2.89701	9.60563	3.55588	2.6786	8.91091	2.16051	11.5474	10.5918	8.62124	1.7	1.7	5.31288	9.67759	8.70709
		3.5	1.18005			3.5	6.21762	7.96033	6.06677	1.7	1.7	1.39559	4.35926	3.45357	1.7	5.1569	8.48343	3.8922	3.12592	7.68925	3.41905	10.3148	12.354	6.52887	4.04975	4.96773	5.51768	8.08259	7.20467
		3.75	1.70143			3.75	6.96484	6.0255	5.72921	1.7	1.7	1.7	5.44174	2.79597	7.36465			2.86975	3.56243	8.26163	4.38617	9.63765	9.45973	3.1307	1.7	4.59903	5.60508	6.49845	7.39007
		4	1.67613			4	6.9123	8.26967	5.37593	1.7	1.7	1.70999	4.28456	3.63015	1.7	5.61288	10.6524	3.55371	3.39638	10.0195	4.62841	14.3739	11.4206	6.93166	1.7	4.68119	6.19558	9.23035	7.21442
		4.25	1.76233			4.25	6.01554	6.8744	5.17511	7.43541	1.7	2.80394	4.89032	4.44671	1.7	5.30831	8.52589	3.18699	2.74701	8.02814	2.27015	12.0551	8.18211	6.51729	1.7	4.27643	5.50856	11.5248	8.33637
		4.5	2.63173			4.5	6.33887	6.57194	5.22804	1.7	1.7	3.194	4.50157	5.17898	7.70201	5.08026	10.2874	3.56775	2.52977	11.077	4.93346	12.1859	7.39481	3.35462	1.31571				6.76908
		4.75	1.94395			4.75	6.51499	7.48803	4.94518	1.7	9.68958	2.93614	4.49357	4.37408	1.7	7.1568	13.6608	3.66612	2.46194	10.4416	3.60205	14.7407	7.00145	3.18341	1.54235	4.69798	5.15702	8.43073	4.96525
		5	1.9083			5	5.60009	7.09413		1.7	11.834	1.04019	4.46788	3.65091	1.7	6.90291	8.82658	3.32701	2.60175	10.653	2.6574	13.4082	7.32347	4.31915	2.33364			16.6966	7.93526
		5.25	3.21672			5.25				1.7	9.18484	1.7	4.10177	4.29824	9.6533	5.29508	9.31776	2.90828	2.51474	8.97457	2.86498	9.97549	7.99226	5.4244	4.73265	4.18264	4.73585	15.6779	7.83707
		5.5	2.30528			5.5	7.71216	7.95666		1.7	1.7	2.4936	3.69988	5.43911	1.7	1.7	9.63149	4.16774	3.0305	9.70418	3.90652	11.4102	9.12197	5.98761	1.7			11.1219	12.0823
		5.75	3.66829			5.75	7.02457	6.09847		1.7	1.7	3.70072	4.22725	5.58036	1.7	1.7	9.19381	3.85671	3.23301	9.59103	3.93965	10.1606	4.65332	5.00739	1.7			11.7211	8.98695
		6	3.07944			6	7.85963	5.84107			1.7	2.75304	3.90257	5.78972	1.7	4.17666	8.77184	4.19156	3.39683	7.32868	3.01373	10.885	7.67391	5.21303	1.7			14.8825	8.26022
		6.25	3.50103			6.25	8.74959	5.15868		1.7		1.9999	3.67294	7.05177	8.19855	1.7	10.3887	3.83487	4.23344	8.78897	1.49764	6.72047		6.56068	1.7	5.11875		11.9205	6.43994
		6.5	2.954			6.5	8.30005	4.7786		1.7	1.7	2.18844	3.15934	5.46845	7.86379			4.3388	4.50223	8.40522	4.65592		8.68948	7.89625	1.7			12.3228	7.30427
		6.75	3.12238			6.75	8.56845	5.79272			1.7	2.12049	4.91874	5.42243	8.57099			3.75229	4.50635			10.2542	8.30686	13.2016	1.7				5.69501
		7	1.7			7	6.7307	6.19913		1.7		2.29495		6.10687	8.06971	1.7	9.235	3.57994	4.2581	10.0733		10.2834	8.8163	10.661	6.38301			10.0767	6.56612
		7.25	1.7			7.25	7.37384	6.06311		1.7	1.7	2.35491	6.1807	5.61727	8.34286	1.7	8.26429	4.29757	2.85922		1.7	12.533		10.5744	6.45907	5.36386			7.95899
		7.5	2.87649			7.5	7.85667	6.37843		1.7	1.7	2.8351	6.33796	5.83245	6.90568	1.7	8.63177	4.72844	5.04407		1.7		10.1378	10.651	7.19755	8.76053		9.92639	5.03312
		7.75	1.7			7.75	8.10652	6.01805		1.7	1.7	1.7	6.34964	4.76002	9.09003			4.87752	5.99417			10.6614	11.6284	9.83676	9.7583				6.22884
		8	2.08066			8	10.9031	5.17868			1.7	1.7	5.54861	5.59033	7.8588			5.03848	4.39388		7.03328	8.97376		9.0278	8.31371				5.76842
		8.25	2.83988			8.25	10.6206	1.7558		1.7		2.06337	6.84028	5.21308	1.7	1.7	7.71047		5.28032		5.22899		9.81665	5.82171	9.68114	10.6557			8.4784
		8.5	1.7			8.5	10.018	7.72861		1.7	1.7	1.7	7.95522	4.6076	8.75652	1.7	9.27617		5.31096			10.3728	11.7239	6.97213	8.91981	12.0303		9.35567	7.92288
		8.75	2.24032			8.75				1.7	1.7	2.26857	6.65892	4.76531	9.3801	4.61619	10.4635		5.43255	9.33773	7.55651	11.5007	11.3593	7.1889	7.87587	11.4209			7.95366
		9	1.7			9		4.4457		1.7	1.7	2.31832	7.06638	4.32062	9.54714				7.73835	9.92135	10.0472	10.0895	9.38731	9.98588	7.76547				8.71183
		9.25				9.25		4.45247		1.7	1.7	2.98019	5.98097	4.82778	10.0185				7.16932	8.83496	8.23787	11.5876	10.9262	10.3074	11.7374				8.5375
		9.5				9.5		4.73429		7.68032	8.764	1.7	5.72765	3.53783	7.42338	5.49027	10.4604		6.68657	9.49602	7.76429	10.6515	9.18736	8.64222	7.11546	9.98001		7.98548	5.7673
		9.75				9.75		5.32638		8.08297	1.7	2.7315	6.08905	4.39403	7.83241				7.5584	8.88916	8.67521	11.7064	10.4308	8.38943	8.32517			12.2332
		10				10		5.14852		7.51679	1.7	2.50789	4.74795	1.7	7.58632				6.83377	8.81098	8.34695	11.0364	11.8378						9.5554

## Sheet: Fig.2f
Fig.2f
		time (hours)	normalized MS2 fluorescence (AU)			time (hours)	normalized MS2 fluorescence (AU)
	cell plot				control cells plot
		-10				-10												1.02412
		-9.75				-9.75												0.676018
		-9.5				-9.5												1.12199
		-9.25				-9.25												1.19312
		-9	6.07186			-9												1.2907
		-8.75	6.96492			-8.75												1.30127
		-8.5	6.08188			-8.5												1.18718
		-8.25	7.63727			-8.25								1.18391				0.849564
		-8	7.37057			-8								1.36455				1.07628
		-7.75	6.66175			-7.75								1.33881				1.14458				5.21635	5.21635
		-7.5	6.46262			-7.5								1.50743				1.09969		1.92481	1.92481	5.08235	5.08235
		-7.25	6.00708			-7.25								1.95137				0.500996		1.5505	1.5505	4.97024	4.97024
		-7	5.58503			-7							6.69876	1.74788				0.961414		2.81237	2.81237	6.90027	6.90027
		-6.75	4.9779			-6.75							6.94447	1.77023				0.94217		2.86501	2.86501	8.06733	8.06733
		-6.5	4.94112			-6.5							7.93329	1.54963				0.710858		2.94069	2.94069	8.93231	8.93231
		-6.25	4.27006			-6.25						6.29079	7.57238	1.65737				1.0507		3.35496	3.35496	7.56517	7.56517
		-6	3.88106			-6						7.31228	7.73362	1.76875				0.959832		2.78043	2.78043	6.06781	6.06781
		-5.75	2.87991			-5.75						7.44468	9.0985	1.93668				0.845492		2.81272	2.81272	7.30362	7.30362
		-5.5	2.97209			-5.5						8.57095	7.33301	1.48385		2.58059	2.58059	1.35292		4.331	4.331	7.64514	7.64514
		-5.25	3.20046			-5.25						8.97704	7.95729	1.51792		2.15488	2.15488	1.11439		3.58001	3.58001	7.2884	7.2884
		-5	3.34461			-5						8.6048	8.33265	1.57791		1.92116	1.92116	0.863579		4.07546	4.07546	8.21099	8.21099
		-4.75	3.48876			-4.75						7.64384	8.26931	1.34216		2.53137	2.53137	1.34506		5.45048	5.45048	11.4358	11.4358
		-4.5	4.4543			-4.5						7.81746	7.53798	1.53625		3.23483	3.23483	0.970852	1.85101	4.78895	4.78895	9.41925	9.41925
		-4.25	4.75534			-4.25						7.33728	5.91218	1.30076		2.29617	2.29617	1.43614	1.64718	4.39331	4.39331	7.6225	7.6225
		-4	4.67269			-4						6.06012	7.53587	1.51522		2.50924	2.50924	1.34432	1.98515	4.29541	4.29541	8.43272	8.43272			7.8453	7.8453		8.60017
		-3.75	3.71978			-3.75	3.52131	3.52131				7.36996	7.62453	1.60966	2.40918	3.14279	3.14279	1.23637	2.99785	4.68282	4.68282	9.14576	9.14576			6.82724	6.82724		7.7823
		-3.5	4.14049			-3.5	4.81768	4.81768		5.57874	5.57874	7.56604	6.78954	1.20933	2.75215	1.8225	1.8225	1.20802	2.43415	6.13628	6.13628	9.31797	9.31797			5.7449	5.7449		7.19025
		-3.25	4.17717			-3.25	4.68642	4.68642		5.01041	5.01041	7.22616	7.52127	1.44908	2.22247	1.8622	1.8622	1.38979	1.62844	5.38572	5.38572	8.08971	8.08971			6.23969	6.23969		6.25994
		-3	4.07314			-3	3.48717	3.48717		5.18114	5.18114	7.14561	5.45693	1.17424	1.83447	3.37177	3.37177	1.0947	2.09186	5.33655	5.33655	9.36098	9.36098			5.90801	5.90801		6.47831
		-2.75	4.45003			-2.75	4.49035	4.49035		5.85082	5.85082	6.79507	5.26442	1.4885	3.04568	2.1017	2.1017	1.3423	2.03301	3.74978	3.74978	10.4884	10.4884			6.58548	6.58548		11.3704
		-2.5	3.81521			-2.5	4.09357	4.09357		4.88651	4.88651	6.02253	6.48736	1.38076	2.77372	4.43493	4.43493	1.40143	1.8815	5.10498	5.10498	11.5972	11.5972			5.45091	5.45091		7.46738
		-2.25	4.87159			-2.25	4.31765	4.31765	3.53055	6.2493	6.2493	5.5773	6.514	1.28009	2.69953	3.57625	3.57625	1.49805	2.12557	4.97885	4.97885	10.9313	10.9313			6.14548	6.14548		6.32923
		-2	4.10117			-2	4.53188	4.53188	3.87717	6.09188	6.09188	5.89795	5.78117	1.17539	4.88582	3.15334	3.15334	1.2276	2.90374	4.49094	4.49094	9.72834	9.72834			5.29672	5.29672		6.81145
		-1.75	4.06669			-1.75	5.52303	5.52303	4.38241	5.37379	5.37379	6.27272	5.63938	1.49197	4.16264	5.10148	5.10148	1.01978	2.16111	5.07103	5.07103	7.9238	7.9238			5.56976	5.56976	4.14321	7.58853
		-1.5	4.19825			-1.5	5.12228	5.12228	4.83536	6.98952	6.98952	5.86763	6.12858	1.28	4.51907	3.61754	3.61754	1.4439	2.50354	5.43411	5.43411	8.41876	8.41876			6.09187	6.09187	5.33712	8.72231
		-1.25	3.42575			-1.25	4.72736	4.72736	4.8991	5.98583	5.98583	5.70094	6.2244	1.15792	6.48697	4.53872	4.53872	1.23788	1.36708	4.86332	4.86332	8.36094	8.36094			4.90754	4.90754	2.78454	8.69649
		-1	3.64612			-1	4.94231	4.94231	3.79431	6.38178	6.38178	5.84194	5.34548	1.18829	6.54459	5.02741	5.02741	1.19489	1.83386	4.8938	4.8938	8.50329	8.50329			5.05125	5.05125	3.62825	8.96802
		-0.75	0.365786			-0.75	4.22731	4.22731	3.92989	6.58979	6.58979	5.82075	5.21006	1.24331	5.97097	6.25022	6.25022	1.0855	1.63055	5.25105	5.25105	8.89931	8.89931			4.02954	4.02954	3.66567	10.0811
		-0.5	0.523072			-0.5	4.32274	4.32274	3.66375	7.64595	7.64595	5.28675	4.94323	1.57003	5.46026	6.69271	6.69271	1.2419	1.83732	5.09763	5.09763	6.85359	6.85359			4.15154	4.15154	4.40234	10.0807
		-0.25	0.441481			-0.25	4.53301	4.53301	3.84454	8.01682	8.01682	5.34501	3.97969	1.63641	4.5974	7.89162	7.89162	1.22751	1.37125	1.00263	1.00263	7.962	7.962	3.41722	3.41722	4.34424	4.34424	5.85946	7.77181
		0	0			0	0	0	0	0	0	0	0	0	0	0	0	0	0	0	0	0	0	0	0	0	0	0	0
		0.25	0			0.25	0	0	0	0	0	0	0	0	0	0	0	0	0	0	0	0	0	0	0	0	0	0	0
		0.5	0			0.5	0	0	0	0	0	0	0	0	0	0	0	0	0	0	0	0	0	0	0	0	0	0	0
		0.75	0			0.75	0	0	0	0	0	0	0	0	0	0	0	0	0	0	0	0	0	0	0	0	0	0	0
		1	0			1	0	0	0	0	0	0	0	0	0	0	0	0	0	0	0	0	0	0	0	0	0	0	0
		1.25	2.7685			1.25	1.52186	3.02403	1.67938	6.82481	9.46068	2.98846	3.86519	2.15217	0.776375	2.43968	3.19566	1.65266	1.5789	2.34462	1.05417	4.26762	3.83044	3.5882	1.46071	1.7	3.41933	1.18362	2.21856
		1.5	2.88014			1.5	2.56796	5.81697	0.981595	1.7	8.41294	3.97977	3.72685	1.57683	0.69807	2.33752	3.83623	2.78934	2.30264	2.76006	1.61929	4.66496	5.1009	2.57414	1.47601	2.51289	3.19655	1.81046	5.23488
		1.75	2.5969			1.75	5.27481	5.74387	0.834467	1.7	1.7	3.6183	4.10902	1.83599	1.7	2.10327	3.97846	2.68612	1.62875	3.67396	2.10704	6.22077	6.01047	1.9611	1.97823	1.7	2.68475	1.37933	4.57103
		2	3.10936			2	5.13116	5.5125	1.11586	1.7	1.7	1.24875	3.79745	1.32603	0.542792	2.18043	4.53223	2.30759	2.10453	4.05906	1.89516	6.65803	8.15129	2.69092	3.59016	1.7	3.43021	2.29935	6.25863
		2.25				2.25	5.91922	7.16777	0.885083	8.29001	1.7	3.17185	4.47313	1.61963	0.477516	1.58847	6.29924	3.64201	2.82412	3.34628	2.51825	5.0801	10.6435	1.7	1.7			3.06517	7.45592
		2.5	3.79694			2.5	5.20496	9.14885	4.61863	7.05412	1.7	2.92279	4.92327	1.4393	0.614065	1.7	9.96442	4.42848	2.43998	4.72176	3.34765	7.641	8.45123	1.7	5.5484	4.01764	6.90589	2.73956	6.97804
		2.75	4.52136			2.75	4.53569	8.12542	4.42186	1.7	1.7	1.05066	5.23865	1.65284	0.185062	1.85528	8.48291	4.29446	3.64208	8.61444	2.5197	6.96726	8.3823	6.92705	1.7	3.13187	6.09766	3.88142	7.8981
		3	4.45308			3	9.62824	8.21176	4.6045	1.7	7.45709	1.46139	5.47379	1.73776	1.55072	4.21372	7.53881	3.65454	2.24009	7.34349	3.03611	11.3814	9.68337	1.7	1.7	1.7	5.70744	5.62576	7.07444
		3.25	4.68751			3.25	7.75224	7.2957	6.35105	1.7	1.7	1.24543	4.78399	2.49899	1.7	2.89701	9.60563	3.55588	2.6786	8.91091	2.16051	11.5474	10.5918	8.62124	1.7	1.7	5.31288	9.67759	8.70709
		3.5	5.07811			3.5	6.21762	7.96033	6.06677	1.7	1.7	1.39559	4.35926	3.45357	1.7	5.1569	8.48343	3.8922	3.12592	7.68925	3.41905	10.3148	12.354	6.52887	4.04975	4.96773	5.51768	8.08259	7.20467
		3.75	5.16808			3.75	6.96484	6.0255	5.72921	1.7	1.7	1.7	5.44174	2.79597	7.36465			2.86975	3.56243	8.26163	4.38617	9.63765	9.45973	3.1307	1.7	4.59903	5.60508	6.49845	7.39007
		4	4.58539			4	6.9123	8.26967	5.37593	1.7	1.7	1.70999	4.28456	3.63015	1.7	5.61288	10.6524	3.55371	3.39638	10.0195	4.62841	14.3739	11.4206	6.93166	1.7	4.68119	6.19558	9.23035	7.21442
		4.25	5.16168			4.25	6.01554	6.8744	5.17511	7.43541	1.7	2.80394	4.89032	4.44671	1.7	5.30831	8.52589	3.18699	2.74701	8.02814	2.27015	12.0551	8.18211	6.51729	1.7	4.27643	5.50856	11.5248	8.33637
		4.5	6.55669			4.5	6.33887	6.57194	5.22804	1.7	1.7	3.194	4.50157	5.17898	7.70201	5.08026	10.2874	3.56775	2.52977	11.077	4.93346	12.1859	7.39481	3.35462	1.31571				6.76908
		4.75	6.17383			4.75	6.51499	7.48803	4.94518	1.7	9.68958	2.93614	4.49357	4.37408	1.7	7.1568	13.6608	3.66612	2.46194	10.4416	3.60205	14.7407	7.00145	3.18341	1.54235	4.69798	5.15702	8.43073	4.96525
		5	6.04318			5	5.60009	7.09413		1.7	11.834	1.04019	4.46788	3.65091	1.7	6.90291	8.82658	3.32701	2.60175	10.653	2.6574	13.4082	7.32347	4.31915	2.33364			16.6966	7.93526
		5.25	5.66281			5.25				1.7	9.18484	1.7	4.10177	4.29824	9.6533	5.29508	9.31776	2.90828	2.51474	8.97457	2.86498	9.97549	7.99226	5.4244	4.73265	4.18264	4.73585	15.6779	7.83707
		5.5	7.259			5.5	7.71216	7.95666		1.7	1.7	2.4936	3.69988	5.43911	1.7	1.7	9.63149	4.16774	3.0305	9.70418	3.90652	11.4102	9.12197	5.98761	1.7			11.1219	12.0823
		5.75	6.77559			5.75	7.02457	6.09847		1.7	1.7	3.70072	4.22725	5.58036	1.7	1.7	9.19381	3.85671	3.23301	9.59103	3.93965	10.1606	4.65332	5.00739	1.7			11.7211	8.98695
		6				6	7.85963	5.84107			1.7	2.75304	3.90257	5.78972	1.7	4.17666	8.77184	4.19156	3.39683	7.32868	3.01373	10.885	7.67391	5.21303	1.7			14.8825	8.26022
		6.25	6.10717			6.25	8.74959	5.15868		1.7		1.9999	3.67294	7.05177	8.19855	1.7	10.3887	3.83487	4.23344	8.78897	1.49764	6.72047		6.56068	1.7	5.11875		11.9205	6.43994
		6.5	6.19164			6.5	8.30005	4.7786		1.7	1.7	2.18844	3.15934	5.46845	7.86379			4.3388	4.50223	8.40522	4.65592		8.68948	7.89625	1.7			12.3228	7.30427
		6.75	6.59023			6.75	8.56845	5.79272			1.7	2.12049	4.91874	5.42243	8.57099			3.75229	4.50635			10.2542	8.30686	13.2016	1.7				5.69501
		7	7.59425			7	6.7307	6.19913		1.7		2.29495		6.10687	8.06971	1.7	9.235	3.57994	4.2581	10.0733		10.2834	8.8163	10.661	6.38301			10.0767	6.56612
		7.25	6.35393			7.25	7.37384	6.06311		1.7	1.7	2.35491	6.1807	5.61727	8.34286	1.7	8.26429	4.29757	2.85922		1.7	12.533		10.5744	6.45907	5.36386			7.95899
		7.5	5.98453			7.5	7.85667	6.37843		1.7	1.7	2.8351	6.33796	5.83245	6.90568	1.7	8.63177	4.72844	5.04407		1.7		10.1378	10.651	7.19755	8.76053		9.92639	5.03312
		7.75	4.93768			7.75	8.10652	6.01805		1.7	1.7	1.7	6.34964	4.76002	9.09003			4.87752	5.99417			10.6614	11.6284	9.83676	9.7583				6.22884
		8	6.18828			8	10.9031	5.17868			1.7	1.7	5.54861	5.59033	7.8588			5.03848	4.39388		7.03328	8.97376		9.0278	8.31371				5.76842
		8.25	5.7358			8.25	10.6206	1.7558		1.7		2.06337	6.84028	5.21308	1.7	1.7	7.71047		5.28032		5.22899		9.81665	5.82171	9.68114	10.6557			8.4784
		8.5	5.65124			8.5	10.018	7.72861		1.7	1.7	1.7	7.95522	4.6076	8.75652	1.7	9.27617		5.31096			10.3728	11.7239	6.97213	8.91981	12.0303		9.35567	7.92288
		8.75	6.27081			8.75				1.7	1.7	2.26857	6.65892	4.76531	9.3801	4.61619	10.4635		5.43255	9.33773	7.55651	11.5007	11.3593	7.1889	7.87587	11.4209			7.95366
		9	5.41271			9		4.4457		1.7	1.7	2.31832	7.06638	4.32062	9.54714				7.73835	9.92135	10.0472	10.0895	9.38731	9.98588	7.76547				8.71183
		9.25	5.79375			9.25		4.45247		1.7	1.7	2.98019	5.98097	4.82778	10.0185				7.16932	8.83496	8.23787	11.5876	10.9262	10.3074	11.7374				8.5375
		9.5	6.31671			9.5		4.73429		7.68032	8.764	1.7	5.72765	3.53783	7.42338	5.49027	10.4604		6.68657	9.49602	7.76429	10.6515	9.18736	8.64222	7.11546	9.98001		7.98548	5.7673
		9.75				9.75		5.32638		8.08297	1.7	2.7315	6.08905	4.39403	7.83241				7.5584	8.88916	8.67521	11.7064	10.4308	8.38943	8.32517			12.2332
		10				10		5.14852		7.51679	1.7	2.50789	4.74795	1.7	7.58632				6.83377	8.81098	8.34695	11.0364	11.8378						9.5554
