# Supplementary material for: Heritable transcriptional defects from aberrations of nuclear architecture
Source: Nature. 2023 Jun 7;619(7968):184–92. doi: 10.1038/s41586-023-06157-7 (PMC10322708; doi:10.1038/s41586-023-06157-7)
Supplement: Supplementary file 13 — Source Data Fig. 3 [file 41586_2023_6157_MOESM13_ESM.xlsx]

## Sheet: Fig.3b
Fig.3b
	Left								Right
		RNAP2-Ser5ph (MN:PN)	H3K27ac (MN:PN)							RNAP2-Ser5ph (MN:PN)	H3K27ac (MN:PN)
	rep1	0.376654	0.98123						rep1	0.350562	1.10535
		0.356149	0.773408							0.551262	0.881322
		0.558222	0.976416							0.634383	1.17313
		0.351008	0.776414							0.606624	0.861434
	rep2	0.765001	1.18403							0.617702	0.747259
		0.616802	0.925992						rep2	0.46478	0.679298
		0.512778	0.91749							0.515283	1.16085
		0.63715	0.721623							0.44814	0.903697
		0.482145	0.912454							0.450642	0.563553
		0.403597	0.514717							0.87401	0.887028
		0.353793	0.663278							0.498273	0.811215
		0.540824	0.709697							0.671958	0.861662
		0.518095	0.67864							0.823183	0.775143
		0.588858	0.699768							0.757719	0.656061
		0.84599	0.782757							0.834777	1.05365
		0.531914	0.727594							0.930377	1.19537
		0.506621	0.924026							0.613672	0.821804
	rep3	0.459697	0.711353						rep3	0.599985	1.12216
		0.441509	0.867381							0.731132	0.430498
		0.554178	0.947445							0.639808	1.05779
		0.532368	0.837785							0.300935	1.08285
		0.33105	0.837602							0.838473	1.50224
		0.422209	0.811835							0.510139	1.2015
		0.457903	0.612755							0.789321	0.948629
		0.435016	0.832975							0.57594	0.876978
		0.678924	0.631587							1.11271	1.00816
		0.846408	1.71455							0.654164	1.10779
		0.502462	0.627065						rep4	0.780829	0.839364
		0.912635	0.880956							0.738599	0.989896
		0.543722	0.946775							0.75221	1.1756
	rep4	0.570447	0.755299							0.686119	1.06352
		0.545682	0.522268							0.819809	0.757106
		0.496734	0.813489						rep5	0.877978	1.29047
		0.54368	0.848974							0.810351	1.43988
	rep5	0.715552	0.893712						rep6	0.572919	0.75678
		0.804619	1.20838							0.560061	0.825718
	rep6	0.604969	0.670778							0.78172	0.828432
	rep7	0.551241	0.85971							0.553049	0.563625
		0.468404	0.838453						rep7	0.606688	0.769002
		0.53044	0.848154							0.510788	0.810348
	rep8	0.94571	0.87676						rep8	0.61961	1.02846
		0.757321	0.796397
		0.473024	0.803301

## Sheet: Fig.3c
Fig.3c
		RNAP2-Ser5ph (F.I. ratio) control	RNAP2-Ser5ph (F.I. ratio) MN-body
	rep1 and 2	1.0427	0.548758
		1.25283	0.674043
		0.83166	0.481495
		1.19361	0.512001
		1.13513	0.59286
		0.824793	0.666927
		0.464875	0.694635
		1.023	0.774573
		1.17636	0.585903
		0.989057	0.82589
		1.05873	1.08308
		0.856243	0.59284
		0.913493	0.75972
		0.992652	0.470953
		1.20999	0.552231
		0.831418	0.635346
		1.29833	0.64063
		1.41016	0.975669
		0.777532	0.672645
		0.788517	0.714386
		0.914243	0.666133
		1.06946	0.690482
		1.34524	1.00084
		0.866124	0.538389
		0.675695	0.536493
		0.95857	0.576736
		1.3397	0.653247
		0.959368	0.76893
		1.08255	0.849048
		1.09193	0.528956
		0.813707	0.529252
		0.90908	0.885053
		1.05787	0.739017
		0.704894	0.768449
		0.78134	0.522256
		1.04777	0.896753
		1.05718	0.579346
		1.35902	0.619617
		1.12301	0.770796
		0.969237	0.928723
		0.786032	0.643134
		1.09723	0.699982
		1.0534	0.815244
		1.0975	0.702536
		0.872076	0.571193
		1.02282	0.642393
		1.01647	0.760313
		0.873469	0.842887
		0.982459	0.833124
		0.737038	0.710298
		1.00231	1.56803
		1.22786	0.643701
		1.07184	0.650172
		1.23498	1.40229
		1.08678	0.733302
		1.30229	0.646674
		1.19464	0.598899
		1.34067	0.993542
		0.849304	0.917871
		0.896973	0.618945
		1.38708	0.874713
		1.01049	0.542634
		1.06245	0.791696
		1.04929	0.727002
		1.09913	0.659233
		1.27985	1.34608
		0.95032	0.808028
		1.12883	0.553879
		1.36705	0.842756
		0.891016	1.02736
		1.31096	0.444614
		0.652243	0.845942
		1.08408	0.786929
		0.831557	0.727769
		1.01392	1.07949
		1.01473	0.696763
		0.781173	0.813738
		0.919301	0.622925
		0.892419	0.787664
		1.02777	0.53204
		1.12847	0.59196
		1.00542	0.78731
		0.982405	0.777771
		0.75029	0.740534
		0.903329	0.613763
		1.28524	0.690571
		1.05701	0.584989
		0.597591	0.745396
		1.19043	0.443135
		1.66497	0.858989
		0.932389	1.10223
		1.71057	0.957832
		1.0729	0.581813
		0.712934	0.499731
		1.02801	0.900616
		1.10161	0.636331
		1.49158	0.642838
		1.02533	0.418482
		0.721043	0.561758
		0.895401	0.928429
		1.46098	0.895543
		0.880861	0.602776
		1.09816	0.889513
		1.29341	0.467846
		1.06506	1.0969
		1.10322	0.559054
		1.30785	0.580008
		1.19268	0.774394
		1.24602	0.775502
		1.23118	0.694663
		1.08944	0.731934
		1.0755	0.699109
		0.878008	1.46789
		0.832947	0.854674
		1.29435	0.783594
		1.30737	0.625106
		0.752459	0.448036
		1.15782	0.767622
		1.11522	0.953025
		0.64884	0.607751
		1.17064	0.795907
		1.23313	0.557354
		1.16229	0.484781
		1.46553	0.712419
		1.1984	0.485889
		0.808453	0.677655
		0.828375	0.486054
		0.81962	0.763987
		0.945289	0.557216
		1.2734	0.724943
		1.00808	1.28262
		1.51601	0.617277
		0.919182	0.978074
		0.901243	0.639475
		0.833746	0.541766
		0.72169	1.06322
		1.31464	0.753774
		1.30824	0.351379
		1.27964	1.51547
		0.976094	0.48987
		1.32851	0.516181
		0.923396	0.681791
		0.872357	0.801022
		1.59557	0.672965
		0.961545	1.01842
		1.22483	0.136164
		0.902594	0.654579
		1.4923	0.829693
		0.822446	0.349167
		1.37961	0.446695
		1.0097	1.44911
		0.947464	0.826365
		1.02354	0.392101
		0.723401	0.731975
		1.90565	0.886133
		1.00303	0.992574
		1.16677	0.556288
		1.32862	0.667451
		1.18205	0.637014
		0.948943	0.592435
		0.920046	0.729969
		0.4088	1.35072
		0.920123	0.450731
		1.05768	0.606011
		0.750147	0.873753
		1.12476	0.951637
		1.36672	-0.0042
		1.02912	0.937643
		1.52267	0.784524
		1.4176	0.82587
		0.908507	0.299742
		-0.89183	0.878834
		1.03899	0.484562
		1.03435	0.929618
		1.14988	0.400081
		0.932275	0.592598
		0.774882	0.633624
		0.896541	0.97181
		0.969247	0.27707
		1.5285	0.103155
		0.912665	0.444312
		1.25826	0.012833
		1.45429	0.524773
		1.75207	1.25367
		1.18011	0.962696
		0.906094	0.856633
		0.854529	0.639608
		0.901528	1.10008
		1.51704	0.712462
		1.09245	0.715711
		1.07555	1.01505
		1.20649	0.832775
		0.812586	0.663055
		1.40425	0.928868
		0.885329	0.717497
		1.0051	0.414077
		1.60345	0.442808
		0.639676	0.940907
		1.02384	0.840808
		1.24029	1.73916
		0.96721	1.06306
		1.16854	1.33836
		0.931434	1.70347
		1.54944	1.36174
		0.624473	0.945637
		0.840145	0.615313
		0.962996	0.780707
		1.06738	0.674581
		1.36996	1.37881
		0.478356	0.781759
		1.06735	0.415607
	rep3 and 4	1.05235	0.578481
		1.25741	0.755355
		0.917714	0.717984
		1.18455	0.776252
		1.36692	1.13537
		0.803082	0.750159
		0.695677	0.40312
		0.744487	0.828184
		0.836091	1.01534
		1.07749	0.936082
		0.869578	0.677685
		0.875744	0.470322
		1.06897	0.503966
		1.04774	0.706332
		1.1515	0.401741
		0.850148	0.65278
		1.26091	0.614118
		0.968404	0.649317
		1.05625	0.65214
		0.784145	0.568229
		1.05814	0.755191
		0.728225	0.903611
		0.958156	0.815365
		1.35446	0.643515
		0.674283	0.715194
		1.01312	0.876261
		1.34473	0.897374
		0.777157	0.511058
		1.02305	0.595033
		1.13459	0.626066
		1.08539	0.661205
		1.13839	0.809294
		0.834296	0.620158
		1.03854	0.899954
		0.824014	0.959698
		0.677697	0.92453
		1.12726	0.638963
		0.955487	0.713721
		0.742437	0.745418
		0.612238	0.514185
		1.03499	0.776133
		1.07802	0.806627
		0.82991	0.65365
		0.979761	0.900693
		1.34362	0.448566
		1.4194	0.688802
		0.93586	0.833752
		1.13726	0.551369
		1.15089	0.725347
		0.921976	0.650764
		0.861564	0.415702
		1.25093	0.760348
		0.811901	0.683526
		1.11972	0.72632
		0.819888	0.901113
		1.26413	0.789002
		0.998109	0.489875
		0.921329	0.548608
		0.937166	1.3422
		0.707641	1.15587
		1.88118	0.514028
		1.04217	0.229301
		0.664764	0.448717
		1.14803	0.710621
		1.11836	0.709521
		0.804883	0.752083
		0.94238	0.617644
		0.978091	0.651509
		1.1785	0.641518
		1.20428	0.56116
		0.855093	0.896404
		0.933936	0.552486
		0.958073	0.468257
		1.50835	0.758475
		0.861544	0.674788
		1.10291	0.54222
		0.944284	0.956615
		0.991895	0.395831
		1.29802	0.704336
		1.05073	0.713607
		1.25328	0.37855
		1.05967	0.365882
		1.0455	1.18931
		1.45193	0.912555
		0.976907	0.451596
		0.749733	0.721689
		1.02167	0.755658
		0.932855	0.755499
		1.43184	0.787575
		1.08414	1.1413
		0.93191	1.03748
		0.740325	0.320498
		0.880128	0.51347
		0.935011	0.415506
		1.17419	0.688216
		0.9121	0.910888
		0.950459	0.827365
		0.838904	0.473681
		1.35478	0.732528
		1.00745	0.74877
		0.6943	0.593861
		1.0055	0.610293
		0.957529	0.678437
		0.844675	0.693226
		1.32995	0.661619
		0.888491	0.549913
		0.840504	0.600278
		0.692962	0.255037
		1.2031	0.682744
		1.04012	0.773543
		0.900671	0.497197
		0.864894	0.757739
		0.683092	0.530398
		1.08785	0.546607
		1.06213	0.663429
		0.833904	0.683463
		1.18325	0.62281
		1.54473	0.969488
		0.804086	0.968534
		1.33414	0.752898
		1.01074	0.363725
		1.19505	0.229337
		1.38258	1.11135
		0.858644	0.556022
		1.14057	0.525987
		0.875024	0.777228
		0.946479	1.17833
		1.08857	0.974104
		0.841335	0.920462
		1.32095	0.810825
		1.45378	0.824103
		0.967665	0.914736
		0.604487	0.865307
		1.06326	0.991812
		0.870027	0.510892
		0.651622	1.98424
		1.12593	0.540886
		0.97835	0.714255
		0.850599	0.731217
		0.969236	1.01104
		1.1358	0.903835
		1.29605	0.849728
		1.03856	0.651148
		1.18562	0.519589
		0.827063	0.779012
		0.785596	0.720539
		1.02447	0.697285
		1.03853	2.2069
		0.836606	0.666636
		0.957908	0.343731
		1.16084	0.690548
		0.943807	1.79673
		1.13508	0.413027
		1.07285	0.734707
		1.15928	1.05316
		1.07932	0.680115
		1.62307	0.061644
		0.900799	0.816296
		1.52468	0.781932
		0.701867	0.52705
		1.72657	0.929699
		1.52353	0.895172
		1.13313	1.47287
		1.25016	1.24453
		1.23071	1.4893
		0.750182	0.828318
		1.02624	0.984926
		0.821783	0.719893
		1.06117	0.461337
		1.51935	0.7148
		0.813828	0.75816
		0.438779	0.605059
		0.797322	0.952004
		1.10138	0.909402
		0.985304	0.512142
		0.860471	1.45929
		1.64133	1.07132
		1.48218	0.93831
		1.19826	0.550689
		0.939957	0.785705
		1.36005	0.82567
		0.710514	0.959586
		0.784175	0.612041
		0.958439	1.06515
		0.702495	0.784033
		1.05247	0.603173
		1.11278	0.52831
		0.795702	2.96802
		1.03901	0.669095
		1.18202	0.453353
		0.745957	0.968728
		1.28932	1.51788
		0.829496	0.878335
		1.0703	1.49481
		0.738567	0.353703
	rep5 and 6	1.22539	0.446735
		1.16468	0.678366
		0.817054	0.801725
		1.17529	0.684731
		0.9725	0.677836
		2.48992	2.57117
		1.20629	0.768907
		0.834311	0.732416
		0.793446	0.681613
		1.00516	0.633873
		1.10005	0.667967
		0.840783	0.555349
		1.07901	0.615045
		1.01847	0.636041
		1.04588	0.517204
		1.37707	0.982517
		1.44714	0.767057
		1.24258	0.967985
		0.979648	0.506118
		1.23458	0.315417
		0.884782	0.638682
		1.09564	0.446855
		0.775708	0.81541
		1.03022	0.64699
		1.39791	0.777442
		1.05029	0.628675
		0.925706	0.668718
		1.16331	0.412563
		1.12857	0.663452
		1.00149	0.37127
		0.960779	0.648594
		1.19444	0.661532
		1.00513	0.316111
		0.991004	0.635002
		1.31308	0.652677
		0.966775	0.685017
		1.24461	0.630277
		1.06567	0.427146
		1.05562	0.620809
		0.960043	0.598064
		1.38133	0.583622
		0.971391	0.600177
		0.822461	0.638993
		0.912677	0.306508
		1.10922	0.454635
		1.0715	0.564572
		0.839714	1.23428
		0.728215	0.849994
		0.926983	0.587073
		0.878451	0.882773
		1.02399	0.864403
		0.997651	0.790532
		1.05195	0.607371
		1.00053	0.855595
		1.31156	0.608362
		0.903755	0.634851
		1.42054	0.578774
		1.13383	0.781744
		0.941052	0.840904
		1.02348	0.625409
		0.783947	0.867111
		0.930563	0.639788
		0.972553	0.511841
		0.993693	0.466239
		1.4662	0.029758
		1.05423	0.643052
		0.712209	1.00707
		1.23612	0.385619
		0.958523	0.629667
		0.946542	0.530086
		0.816049	0.704969
		1.27247	0.803836
		0.93934	0.252754
		1.34756	0.437447
		0.821822	0.601731
		1.18684	0.659697
		1.33591	0.70993
		1.13813	0.582377
		1.12031	0.636427
		0.98833	0.741197
		1.18682	0.593889
		1.15333	0.463704
		0.813139	0.378581
		0.983299	0.815199
		0.967857	0.534144
		1.00002	0.707744
		1.41624	0.998751
		1.23263	0.598442
		0.850511	0.697114
		1.24164	0.518517
		1.25415	0.749956
		0.935415	0.927492
		0.930257	0.680021
		1.14231	0.559312
		0.887692	0.533766
		0.754241	0.49885
		1.06333	0.587586
		0.722868	0.53974
		0.96118	0.631586
		1.79869	0.936281
		0.933846	0.709639
		0.934735	0.711213
		0.912697	0.665921
		1.01933	0.680708
		0.968444	0.712172
		1.20964	0.383688
		1.24024	0.477671
		1.11529	0.604694
		1.18347	0.896712
		1.13187	0.684325
		1.06378	0.592865
		0.978198	0.381697
		0.985792	0.356105
		0.953054	0.399285
		0.829237	0.746294
		0.993315	0.642267
		1.01945	0.542296
		0.956064	0.590005
		1.28687	0.50922
		0.95925	0.592354
		1.00125	0.675271
		1.15894	0.675373
		1.43596	0.754895
		0.867002	0.832449
		1.0436	0.729782
		1.24727	0.729023
		1.17237	0.806604
		1.15979	0.687685
		1.13892	0.575872
		1.32936	0.649846
		1.06748	0.429904
		1.06534	0.77737
		1.02731	0.630364
		1.12999	0.79744
		1.40389	0.780307
		0.848825	0.661804
		1.08895	0.341865
		0.908176	0.652366
		1.42504	0.713474
		0.885076	0.491937
		1.03387	0.648739
		0.96509	0.437355
		1.27495	0.247531
		1.00322	0.690169
		0.967789	0.552614
		0.764266	0.224135
		0.974602	0.700213
		0.826154	0.684973
		1.09925	0.708945
		1.20418	0.84788
		0.829967	0.747448
		1.1501	0.55412
		1.39593	0.978874
		1.13204	0.717926
		1.30665	0.603317
		0.853508	0.806755
		0.77029	0.611278
		0.94583	0.934635
		0.653413	0.679213
		1.14698	0.337203
		1.31819	0.951068
		0.948155	0.651038
		0.753615	1.6761
		1.25671	0.962592
		1.01703	1.06559
		0.955069	0.673941
		1.32473	0.627938
		0.911438	0.767819
		1.20717	0.064866
		1.09662	1.05436
		1.03994	0.430147
		1.19768	0.63071
		1.00008	0.664624
		1.03729	0.152617
		0.765474	0.872836
		0.986419	0.709704
		1.20207	0.950775
		1.11643	0.601697
		0.912072	1.49232
		0.848275	0.25869
		1.20324	0.49355
		0.904592	0.63818
		0.837411	0.991901
		1.16824	1.03335
		1.03051	0.397294
		0.696481	0.581074
		0.925621	1.46569
		1.14934	0.600608
		0.732284	1.59852
		0.973494	0.748262
		0.660286	0.411961
		0.982133	1.09256
		0.79797	0.852941
		1.12796	1.03227
		0.900858	0.577716
		1.03086	1.59017
		0.689526	0.34884
		0.977054	0.665977
		1.19192	0.715988
		1.33669	1.26471
		0.841909	0.960367
		0.744319	0.961615
		1.32257	0.788161
		0.837234	0.90906
		1.11098	-0.01493
		1.11643	1.0158
		0.961729	1.2313
		1.07699	0.573001
		0.885191	0.909475
		0.934156	1.009
		0.984799	0.013957
		1.74946	0.769167
		1.08366	0.548916
		0.935234	0.962534
		1.0628	0.827639
		1.31072	0.577803
		0.843386	1.56215
		1.05001	0.74294
		0.875533	0.75764
		0.819082	0.554579
		1.0879	0.499882
		1.06012	0.835808
	rep7 and 8	0.926744	0.682517
		1.06387	0.700362
		1.03886	0.633295
		0.649053	0.882839
		0.944731	0.878952
		0.960289	1.08241
		0.383188	5.29669
		1.14236	0.52317
		0.855308	0.497787
		1.27059	0.69958
		1.15485	0.6483
		1.09299	0.427592
		1.10289	0.836999
		1.14799	0.820246
		0.800755	0.662191
		1.12866	0.827989
		0.809332	0.699161
		1.09647	0.521822
		0.967625	0.619963
		1.13638	0.609745
		0.828682	0.832937
		1.04661	0.687679
		1.08251	0.883349
		1.06378	0.572608
		1.36709	0.61529
		1.00194	0.765876
		0.819881	0.640542
		1.14605	0.612264
		1.39458	0.704757
		1.04612	0.684369
		0.891364	0.860751
		1.18107	0.838631
		0.879498	0.610973
		1.04374	0.51404
		1.00437	0.575422
		1.09112	0.765012
		1.20651	1.00541
		1.09691	0.642456
		0.961057	0.471763
		1.37763	0.871632
		1.10391	0.473457
		0.950907	0.731969
		0.97701	0.791183
		0.889999	0.806907
		0.981435	0.520374
		0.901812	0.688242
		0.745112	0.485984
		0.741913	0.722428
		0.834605	0.502058
		0.927706	0.765486
		1.40714	1.01435
		0.988494	0.877217
		0.951663	0.636326
		0.992635	0.867465
		0.861554	0.528627
		1.11396	0.570445
		1.0319	0.916834
		0.924091	0.703281
		0.901222	0.436442
		1.05547	0.602531
		0.852555	0.606659
		1.23012	0.590658
		1.21538	0.84167
		1.03618	0.787884
		1.14657	0.72877
		0.893667	0.908996
		0.896029	0.721791
		0.993575	0.506582
		1.15194	1.08761
		1.05845	0.817421
		1.01304	0.424702
		0.834464	0.593564
		0.80678	0.611249
		1.18222	0.45283
		0.857456	0.567205
		1.14609	0.657106
		0.963736	0.862083
		1.1488	1.06249
		1.19103	0.780442
		1.04479	0.722197
		0.795197	0.612607
		0.720539	0.786428
		1.09412	0.822151
		0.908796	0.527707
		0.878295	0.408288
		1.19772	0.688145
		0.759049	0.668964
		0.918015	0.568983
		0.810842	0.464351
		1.45591	0.756222
		1.02531	0.819655
		1.35602	0.823103
		0.910677	0.75386
		0.691504	0.542156
		1.12586	1.34837
		1.07432	0.762237
		0.990002	1.1074
		0.849061	0.211169
		1.11291	0.589477
		0.942962	0.924713
		1.19793	0.862357
		0.915367	0.591929
		1.21352	1.0271
		0.914757	0.570997
		1.05414	0.890106
		1.20687	0.675084
		0.886816	0.746951
		0.93061	0.841703
		1.18088	0.923283
		0.930368	0.787394
		1.0791	0.414347
		0.932913	0.931408
		1.23065	0.742288
		1.09196	0.660924
		0.807171	0.543558
		0.777873	0.787779
		0.95274	0.629439
		0.787671	0.578323
		1.05887	0.630459
		0.790323	0.822256
		1.33052	0.630106
		1.10066	0.734116
		1.05569	0.712446
		1.11007	0.710364
		1.11642	0.439077
		0.757896	0.455294
		1.02151	0.867386
		0.762209	0.383476
		0.577903	1.57829
		0.724237	0.744825
		1.19768	0.544135
		1.0736	0.656123
		1.2846	0.512209
		0.921403	0.753551
		1.02869	0.719077
		0.916315	0.663605
		0.830446	0.031331
		1.12786	0.293804
		1.33772	1.176
		0.93214	0.549736
		0.929656	1.02355
		1.08626	0.986846
		0.859226	0.630726
		1.08728	0.870227
		0.825095	0.430353
		0.993289	0.771195
		1.03559	0.888035
		1.06498	0.494662
		1.14377	0.43866
		1.09519	0.527721
		1.19343	0.600991
		0.954532	0.81613
		0.870743	1.25904
		1.20891	0.854142
		1.21684	0.439725
		1.049	0.619711
		0.956308	0.534771
		1.14234	0.733336
		0.675169	0.648939
		0.916251	0.872195
		0.856361	0.655232
		0.8627	0.603771
		1.42035	0.699393
		1.03197	0.614318
		0.791783	0.712865
		1.02781	1.23837
		0.89122	0.687306
		0.55306	0.955591
		0.981163	0.709819
		1.23579	0.562681
		1.21041	0.685804
		1.19695	0.586655
		1.10699	0.35136
		0.841578	0.528471
		1.0693	1.1451
		0.770154	0.69953
		0.867953	0.032528
		1.07183	0.617981
		1.09691	0.929001
		1.01027	0.935296
		1.18264	0.933257
		0.961999	0.15911
		1.02982	0.575388
		0.980847	1.16659
		1.33992	0.311226
		1.26749	0.599219
		1.02592	0.561879
		0.522842	0.602967
		0.791222	1.01792
		1.04725	1.15006
		1.05999	0.713555
		0.834167	0.597136
		1.40727	0.715218
		0.552341	0.428665
		2.04043	1.51151
		0.960137	0.817244
		0.661724	1.48083
		0.904235	0.416256
		0.869018	0.436773
		1.75165	1.22003
		0.595922	0.602937
		1.03567	0.44558
		1.35205	0.835229
		1.18393	0.372101
		1.15599	0.849007
		0.955341	0.659117
		1.05136	0.248142
		0.714983	0.294133
		0.908761	0.745164
		1.18225	0.634072
		0.707527	0.398653
		1.16858	0.549982
		1.21334	0.481948
		1.08896	0.824626
		1.79594	0.934511
		0.722095	0.313033
		0.858755	0.467717
		1.27944	0.677711
		0.94077	0.663694
		0.964754	0.564279
		0.773594	0.473061
		0.931608	0.450668
		1.49642	0.718497
		1.52218	0.872286
		0.614605	0.722963
		1.07362	0.574684
		1.06721	0.571475
		0.85986	0.32543
		0.749973	0.714362
		1.251	1.03027
		1.83875	0.721523
		0.942097	0.918106
		0.794813	1.19093
		0.590579	1.02296
	rep9 and 10	0.944888	0.745088
		1.14428	0.731348
		1.00944	0.563175
		0.818259	0.689006
		1.15374	0.518532
		0.770137	0.743066
		1.18968	1.08667
		0.913663	0.679286
		0.926003	0.670036
		0.857139	0.803263
		1.24951	0.845503
		1.21316	0.719237
		0.746593	0.644754
		1.29166	0.547596
		0.901988	0.651091
		1.10569	0.877649
		0.93819	0.704237
		1.00178	0.387044
		1.05555	0.72679
		1.09527	0.91096
		0.915371	0.71679
		1.16986	0.650598
		0.897574	0.945987
		1.26609	0.599137
		1.02675	0.605787
		0.979788	0.98639
		0.922297	0.60648
		0.912984	0.129233
		1.11866	0.583908
		0.906128	0.856604
		1.287	1.00599
		0.860463	0.588884
		1.25304	0.726185
		0.76065	1.24171
		1.19909	0.737041
		1.04548	0.56486
		1.27723	0.636411
		0.869377	0.71481
		1.2621	0.966982
		0.80426	0.817408
		1.09029	0.658325
		0.990138	1.00608
		0.923609	0.826233
		0.90251	0.766212
		1.31393	0.832293
		1.05433	0.741722
		0.795999	0.719655
		1.69563	0.757171
		0.775009	0.733129
		0.899251	0.767571
		0.918815	0.581626
		0.685913	0.926224
		0.9028	0.556581
		1.16247	0.81652
		1.37714	0.73644
		1.17515	0.688813
		0.587518	0.942586
		1.235	0.809738
		0.687412	0.707985
		1.22811	0.604576
		1.33338	0.811039
		0.748721	0.88808
		1.06616	0.174445
		1.07542	0.686075
		1.2273	0.892768
		0.888735	0.488216
		0.980684	0.695806
		0.902676	0.580348
		1.5742	0.493124
		0.984956	0.533348
		1.1283	0.747687
		1.03047	0.632282
		1.48556	0.865961
		1.34792	0.672847
		1.07461	0.664969
		0.957795	0.60556
		1.02634	0.399973
		0.988397	0.764563
		1.0751	0.627615
		1.22841	1.22122
		1.09085	0.640234
		0.899629	0.688929
		0.848529	0.647207
		1.14324	0.785433
		1.04873	0.762021
		1.224	0.516012
		1.27034	0.643837
		0.993178	0.950221
		0.764394	0.712558
		1.14413	0.617219
		1.43682	0.750677
		1.29646	0.523076
		1.24338	0.387816
		0.914634	0.638057
		0.812669	0.921655
		0.717119	1.18137
		1.05126	0.419755
		0.699759	0.935309
		0.840848	0.626552
		1.19484	0.614166
		0.80663	0.499639
		1.05791	0.486722
		1.02687	0.616764
		1.02962	0.843892
		1.04185	0.96605
		0.711944	0.580769
		0.755788	0.653326
		1.31589	0.564283
		0.92939	0.79273
		0.777821	0.637171
		0.752531	0.669855
		0.900439	0.245906
		1.69026	0.804329
		1.4456	0.517465
		0.929658	0.625957
		0.873063	0.720627
		0.898295	1.36246
		0.573786	0.607473
		1.101	0.647177
		1.03905	0.691582
		0.908936	0.535257
		1.25422	1.03499
		0.842884	0.541939
		1.12243	0.874413
		1.30545	1.0714
		1.01473	0.68718
		1.13394	0.794274
		1.27215	0.7931
		0.895972	0.735796
		1.13749	0.855786
		0.816232	0.707838
		0.927455	0.827454
		1.26581	0.855611
		1.0108	0.679116
		0.748921	0.463479
		1.1545	0.415795
		0.759463	0.352444
		1.21057	0.270227
		1.55222	0.463665
		1.21249	0.895678
		0.854988	0.287237
		1.30523	1.2033
		1.66567	0.890987
		0.913157	0.719206
		1.21117	0.478663
		1.15419	0.712121
		1.02628	1.06314
		1.16003	0.716317
		1.16399	0.388459
		1.25887	0.797458
		1.08888	0.948437
		0.724672	1.06957
		0.76921	0.493728
		1.55623	0.8298
		0.933459	0.371996
		1.15425	0.543647
		1.04851	0.619748
		0.888184	0.683822
		0.857901	0.758106
		1.04461	0.568545
		0.857101	0.704839
		1.00785	0.665381
		0.76129	0.707167
		0.952002	0.801737
		0.639904	0.587842
		1.39425	0.62481
		1.4037	1.30488
		0.700607	0.807762
		1.14264	0.626193
		0.701538	1.12539
		1.19874	0.702357
		1.22452	0.728667
		1.4411	0.781631
		0.708114	0.567118
		0.733935	0.569826
		1.06208	0.595709
		0.74984	0.43759
		0.788289	0.697756
		1.109	0.896367
		0.789701	0.92102
		1.48856	0.525539
		0.987525	1.29128
		1.11791	0.859904
		0.815681	0.784207
		1.11222	0.899498
		1.26889	0.728264
		0.793575	1.05072
		0.798132	0.44472
		0.887016	0.574315
		1.23292	0.419355
		1.02013	0.492799
		1.04398	1.12067
		0.97098	0.533441
		1.20295	0.832377
		0.833134	0.844339
		1.11141	0.697094
		1.13764	1.14066
		0.701202	0.888285
		1.38987	0.782279
		1.63058	0.789009
		1.03149	0.583603
		0.818079	0.402415
		1.0054	1.11417
		0.650274	0.007808
		0.978856	0.670092
		1.05261	0.417042
		0.981096	0.118047
		0.758529	0.587591
		1.03215	1.23094
		1.17233	1.07676
		0.910065	0.635128
		0.750138	0.435644
		1.68762	0.563664
		0.751737	1.01252
		0.681631	0.218739
		0.904887	0.552537
		1.39562	0.422344
		1.40529	0.865197
		0.961838	1.0395
		0.976961	0.974576
		0.574794	0.620764
		1.62655	0.526638
		0.618663	0.10358
		1.02337	0.856484
		1.40853	0.500054
		1.03139	1.02746
		1.32579	0.966553
		1.08251	0.874884
		1.02771	0.760685
		1.17073	0.509615
		1.01812	1.19995
		0.960676	0.66646
		1.04451	0.753603
		0.867204	0.69632
		0.675065	0.389144
		0.758259	0.745896
		0.41164	1.17889
		1.10298	0.518457
		0.868758	0.493783
		1.44214	0.843226
		0.92008	0.858004
		0.746686	0.526697
		1.34871	0.795965
		0.987927	0.969969
		1.19235	0.624455
		0.71839	0.168529
		0.925716	1.7605
		1.18114	0.500298
		1.43748	1.10976
		0.839585	1.38233
		1.80067	2.05539
		1.32065	0.859007
		0.703389	0.652678
		1.45402	0.89993
		0.739351	0.625737
		1.21565	0.690885
		1.2581	0.565665
		0.848759	0.493743
		0.698286	0.676687
		1.46982	0.765225
		1.10932	0.371889
		0.960736	0.632763
		0.981017	0.848437
		1.0094	0.717903
		0.789153	0.380332
		0.970834	0.707083
		1.28638	0.573828
		1.32404	1.06671
		1.03798	0.683218
		1.05398	0.669093
		1.15193	0.365724
		0.537302	0.748025
		0.748606	0.619766
		1.02215	0.666249
		0.920441	0.772228
		0.728333	0.751136
		1.09062	0.306671
		0.895386	1.0486
		0.87622	0.666134
		1.15951	1.00521
		1.36315	0.595667
		0.942471	0.827883
		1.09352	0.748922
		0.840133	1.02887
		0.768284	0.772047
		1.14608	0.614038
		1.32149	0.756992
		1.27635	0.718692
		0.992349	1.01707
		1.59993	0.969992
		0.905634	0.562236
		1.49591	0.76262
		1.0003	0.758385
		0.880275	0.537976
		1.59997	0.549141
		0.721273	1.14158
		1.0201	0.559394
		0.964793	0.549787
		1.21932	0.640302
		1.05762	0.878971
		0.650169	0.769139
		1.14002	0.261983
		0.977863	0.910599
		0.837802	0.618434
		1.25768	0.363428
		1.08145	0.559359
		0.630213	0.750421
		0.985763	0.888833
		1.19387	0.629208
		1.00849	1.51765
		1.35294	0.607573
		0.945902	0.505371
		1.38221	0.925666
		0.733365	0.536123
		0.649919	0.54127
		0.878629	0.654895
		0.713278	0.524764
		1.00627	0.717788
		0.792301	0.826605
		1.04171	0.893596
		0.892503	0.713191
		1.32012	0.493472
		1.01728	0.573954
		1.2362	0.826696
		1.15505	0.698366
		1.15661	0.829959
		0.829517	1.00034
		0.581452	0.047193
		0.842205	0.465949
		1.19459	1.68096
		0.90183	0.052568
		0.974217	0.987351
		1.07958	0.279764
		0.863498	1.25478
		0.858623	0.523463
		1.10501	0.322543
		0.793855	0.511914
		0.763938	0.837262
		1.07939	0.842841
		0.45801	1.43202
		0.991124	0.203978
	rep11 and 12	0.91933	0.550816
		1.14587	0.159904
		1.06459	0.499527
		0.769891	0.544262
		0.977429	0.769249
		1.14082	0.762152
		0.542328	0.911198
		1.03244	0.545638
		0.812486	0.550671
		1.15951	0.652189
		1.05204	0.652087
		0.980039	0.674154
		1.24169	0.623316
		1.24317	0.673047
		0.929457	1.01225
		0.874281	0.655253
		1.46544	0.564653
		0.781078	0.546219
		0.989976	0.526894
		0.806749	0.665553
		0.98767	0.604601
		0.92036	0.762162
		1.18342	0.772047
		0.930964	0.738547
		1.17026	0.729629
		0.751064	0.369359
		0.982192	0.676991
		1.02462	0.693091
		1.10832	0.654936
		1.2908	0.493953
		1.30207	0.393475
		0.868539	0.642897
		1.16508	0.521085
		1.11709	0.458336
		1.05412	0.536775
		0.913252	0.412288
		1.00178	0.64923
		1.22333	0.532441
		1.27025	0.453487
		1.39529	0.038591
		1.14796	0.627394
		1.00353	0.682925
		1.21829	0.697055
		0.819219	0.982524
		1.06186	0.716771
		1.02169	0.740621
		0.913227	0.496139
		1.06673	0.472196
		1.1336	0.978691
		0.900539	1.05708
		1.08852	0.51592
		1.37859	0.918419
		1.31807	0.803859
		0.988821	0.730007
		0.981531	0.588125
		0.989606	0.450005
		0.806228	1.1197
		1.15887	0.604537
		0.858819	0.794143
		0.911733	0.799168
		1.03303	0.800427
		0.842855	0.736028
		0.982004	0.621845
		0.641012	0.883735
		1.26169	0.650624
		1.08261	0.592066
		0.837731	2.52562
		1.13187	0.905827
		0.975258	0.681258
		0.928731	0.938074
		0.885663	0.466144
		0.907761	0.688553
		1.08874	0.617157
		0.952396	0.654583
		0.940794	0.697443
		1.40108	0.618764
		1.08104	0.547542
		1.03972	0.728241
		0.682451	0.566029
		1.04784	0.380239
		1.12352	0.82134
		1.30953	0.623962
		1.41977	1.15224
		1.08756	0.7494
		0.616411	0.441395
		1.33062	0.531077
		1.14097	0.636959
		1.01173	0.813756
		0.960589	0.462772
		0.85009	0.574071
		1.27331	0.437996
		0.887081	0.663417
		1.10316	0.529777
		0.93322	0.437635
		0.916421	0.376922
		0.905094	0.471388
		1.061	0.473004
		1.13434	0.3884
		0.984939	0.394103
		1.20832	0.777656
		1.27663	0.763241
		1.03534	0.232142
		0.980192	0.55488
		0.959219	0.679207
		1.29906	0.810679
		1.2281	0.642569
		1.13582	0.963444
		1.15007	0.49434
		1.00529	0.899214
		1.02792	0.473757
		0.835337	0.3726
		1.09453	0.381811
		0.915274	0.689072
		1.14789	0.687205
		0.881419	0.810765
		1.27508	0.805999
		1.37307	0.638805
		0.858968	0.673393
		1.02712	0.514301
		0.874359	0.705017
		1.10296	0.871984
		0.77764	0.549787
		0.745574	0.735663
		0.928259	0.292432
		1.00597	0.644043
		1.01213	0.792287
		0.764016	0.546518
		1.2856	0.816463
		1.1703	0.610702
		0.68986	0.353541
		1.08563	0.587318
		1.22006	0.652106
		0.770693	0.596775
		0.910686	0.574501
		1.22715	0.587042
		0.60343	0.566215
		1.16359	0.540176
		1.30346	0.814363
		0.708499	0.65149
		1.01812	0.238662
		0.986551	1.56837
		1.15741	0.558195
		1.18295	0.621583
		1.36692	0.784325
		1.13222	1.00891
		0.933922	0.532934
		1.11534	0.766804
		1.01372	0.444363
		0.766604	0.488665
		1.08238	0.345109
		0.872834	0.797293
		1.12712	0.672708
		0.824895	2.27696
		1.82703	0.954077
		0.947095	1.85099
		1.1773	0.757043
		1.22259	0.794323
		1.1564	0.694961
		1.29731	0.56652
		1.31817	0.651517
		0.954203	0.806909
		0.911024	0.820068
		1.63593	0.773193
		1.14701	0.700255
		1.23735	0.635401
		1.44692	0.339175
		1.06106	0.613338
		1.118	0.261104
		0.72023	0.92928
		0.854801	0.498376
		0.991483	0.643267
		1.12473	0.796427
		0.918007	0.90874
		1.13487	0.836154
		1.01753	0.813953
		0.975674	0.764784
		0.556918	0.895471
		1.02386	0.416024
		0.776226	0.819099
		0.75854	0.416627
		1.31122	0.993603
		1.11639	0.978082
		0.657772	0.496453
		0.827179	0.636751
		0.81948	0.671159
		0.955997	0.697039
		1.50987	1.04016
		1.18716	1.07669
		1.09043	0.499679
		0.87639	0.953711
		1.3319	0.580679
		0.708232	1.05028
		1.29858	0.478093
		0.912068	0.047069
		0.912365	0.626977
		0.952526	0.533396
		1.00597	0.563019
		1.09456	0.947988
		0.784018	1.40306
		1.19379	0.57313
		1.23495	0.945395
		1.25941	0.829977
		0.858348	1.82872
		0.875047	0.326487
		0.745551	0.531125
		1.11034	0.669347
		0.885677	0.041515
		0.990087	0.697815
		1.06852	0.934418
		1.36663	0.539648
		1.38474	0.703072
		0.736707	1.16716
		0.836525	0.538544
		0.82323	0.559495
		1.81482	0.561257
		1.10888	1.19867
		0.877953	0.565983
		1.18266	0.847238
		1.18462	1.0936
		1.11402	0.385262
		1.12224	0.454683
		0.96612	1.3031
		1.14068	0.790769
		1.28855	0.842754
		1.02065	0.488811
		1.06133	0.144016
		0.989043	0.426133
		0.872721	0.652604
		1.03872	0.485522
		0.673959	0.445333
		1.0336	0.953302
		1.02829	0.629875
		1.408	0.64681
		0.838833	0.667049
		1.36393	0.420655
		0.772277	0.585717
		1.45311	0.587175
		1.07191	0.534803
		1.06545	0.652795
		1.02646	0.296695
		1.16397	0.94931
		0.929181	0.608732
		1.31523	0.459776
		1.02075	1.374

## Sheet: Fig.3d
Fig.3d
		H3K27ac (F.I. ratio) control	H3K27ac (F.I. ratio) MN-body
	rep1	0.797944	1.08146
		0.956898	0.684414
		0.801671	0.552434
		0.854166	0.812989
		1.06701	0.792346
		0.932249	0.818155
		1.19022	0.838526
		0.921773	0.6084
		1.2027	0.622769
		1.28322	0.951716
		1.08148	0.871337
		0.992253	1.151
		1.05286	0.588101
		0.937449	0.65934
		1.3044	0.729893
		1.2011	0.908408
		0.992541	0.777319
		0.648497	0.836373
		0.754129	0.636837
		0.920401	0.860411
		0.973438	0.987809
		1.35357	0.717542
		0.75928	0.869921
		1.06305	0.59843
		0.917146	0.478212
		0.798426	1.17596
		1.08532	0.756767
		0.742635	1.06114
		1.37972	1.23118
		0.919443	0.947518
		0.623566	1.09497
		1.13793	0.76063
		0.846744	0.887499
		1.32761	0.769461
		1.03084	0.680793
		0.871878	0.77798
		0.836093	0.969197
		1.26568	0.806005
		0.976187	0.926885
		0.675831	1.09273
		0.996856	1.05625
		0.936908	0.972153
		0.840432	0.674062
		0.727666	0.981392
		1.29043	0.929335
		1.24368	1.55537
		1.04002	0.985441
		0.774391	1.30071
		0.815933	0.850812
		1.06815	0.699938
		0.873626	0.810551
		1.21308	1.13004
		0.814753	0.54407
		1.7075	0.81077
		0.909094	0.991632
		1.08533	0.677212
		1.07912	0.98419
		0.763839	0.57595
		0.878567	0.707453
		0.974005	0.680327
		1.17197	1.16359
		1.22741	1.24126
		0.986365	0.945133
		0.811745	0.94127
		0.558532	1.08289
		1.31341	0.643841
		1.04327	0.681232
		1.35782	0.949088
		0.69289	0.834536
		0.773147	0.79745
		1.30998	0.77653
		0.895642	0.934303
		0.781531	0.795416
		1.15796	0.811418
		0.817104	0.420251
		0.765788	0.829441
		0.959601	1.08731
		1.64361	0.545323
		0.48847	0.924466
		1.45254	0.405709
		0.822172	0.816663
		0.899757	0.837669
		1.19011	0.983915
		0.7101	0.865591
		0.968546	0.948027
		1.13383	0.821239
		1.34856	0.830947
		1.138	0.396215
		1.04204	0.898895
		1.00616	0.733221
		0.885038	1.11028
		1.51566	0.927198
		0.770315	0.720435
		0.770187	1.02853
		1.05003	0.694667
		1.05599	0.70191
		1.11223	0.52286
		0.791747	0.966072
		0.820057	1.15778
		0.939136	0.987314
		0.844726	0.944642
		0.910814	0.855613
		1.04658	0.759941
		0.781833	0.898209
		1.01997	0.551012
		0.63103	1.19749
		0.756021	0.214446
		0.643008	0.947937
		0.949079	0.540822
		1.27846	1.39179
		1.31198	0.466594
		1.37571	0.680727
		1.30965	0.877385
		1.27055	0.435608
		0.822947	0.869622
		1.01268	0.954774
		0.882479	0.874113
		1.3047	0.801331
		1.06737	1.2339
		0.842134	0.914397
		1.03334	0.564841
		0.794141	0.779788
		0.77439	0.794476
		1.12133	1.03158
		0.940467	1.03545
		0.890236	0.865432
		1.10944	0.604512
		1.04462	1.54697
		1.25518	0.930614
		0.873595	0.647849
		1.11316	0.65019
		0.912986	1.40649
		0.727702	0.283563
		1.13406	0.497232
		1.18463	1.29535
		1.24028	1.03222
		1.12803	0.83462
		0.949791	0.75231
		1.18778	0.622365
		0.930452	0.786433
		0.565392	2.16148
		1.00853	0.821019
		0.923261	0.349217
		1.15096	0.781379
		1.06347	0.849073
		1.24248	0.888192
		1.50273	0.592128
		1.22623	1.01167
		1.02392	0.784459
		0.766329	0.604847
		1.34055	0.826196
		0.897597	0.491171
		1.61034	0.893051
		0.717783	0.916883
		1.06939	0.36005
		1.23537	1.16188
		1.01997	0.669379
		1.20288	0.281357
		0.989369	1.80773
		1.15846	0.326898
		0.774857	0.552396
		0.728393	0.759705
		0.965468	1.61111
		0.890762	0.352101
		0.780095	0.625255
		0.8287	1.38985
		0.778719	1.071
		1.5458	1.28564
		1.61086	2.3817
		1.75167	0.559842
		1.14231	0.80838
		0.861453	0.881872
		1.32662	1.00915
		0.972949	0.995978
		1.36101	0.750679
		1.10589	0.937251
		1.05204	1.04724
		0.668183	0.486691
		1.08743	0.797845
		0.923642	0.502004
		0.637366	0.965724
		1.05255	0.550103
		0.667603	0.266497
		1.5657	0.866208
		0.835102	0.665354
		1.16295	1.24622
		1.02676	0.886654
		0.918956	0.429307
		0.824656	0.45257
		1.2951	0.9212
		1.28144	0.902598
		1.26361	1.23675
		0.608602	1.01885
		1.1362	1.20674
		1.23426	0.639981
		1.2026	1.26553
		0.974849	0.488117
		1.01225	0.424766
		0.878275	1.06028
		0.868827	1.99167
		1.23808	0.765631
		0.95397	0.814334
		1.20017	0.690354
		0.688728	0.777576
		1.17993	0.386994
		0.72808	0.217826
		1.1146	0.867488
		0.76876	0.800416
		0.997448	0.36623
		0.813284	1.01389
		1.68142	0.245368
		0.852087	0.931569
		0.849647	0.485533
		0.911039	1.19586
		0.746993	0.397054
		0.798771	0.619254
		1.3417	0.596335
		1.35473	0.635749
		0.768785	0.613994
		0.78314	0.818759
		0.742982	0.806083
		0.664268	0.91584
		0.918014	0.467841
		1.10409	0.616476
		1.02364	0.722507
		0.865776	0.887038
		1.31281	0.969867
		0.918338	0.835431
		1.14751	1.56129
		0.990666	0.674761
		0.97711	0.813556
		1.49892	0.649395
		1.6041	0.419928
		1.30184	0.36318
		1.12783	0.892148
		0.745803	0.267312
		1.23905	0.609325
		1.03775	0.441764
		0.924039	1.04458
		1.07985	0.360441
		1.15855	0.448138
		0.815525	0.699816
		1.36567	0.580292
		0.986194	0.357865
		1.06375	1.17665
		0.916565	0.488568
		1.28178	0.412117
		0.999836	1.26037
		0.614417	0.397158
		0.933305	0.753594
		0.655611	0.419744
		0.630163	0.687083
		0.853963	0.807626
		1.03369	0.684369
		1.01072	1.21756
		0.735705	0.483023
		1.22658	1.51532
		0.844452	1.28657
		1.1942	0.605776
		0.567062	0.674537
		0.774973	0.10418
		1.23719	0.769357
		0.96792	0.833024
		0.953437	1.07346
		0.983909	0.754982
		0.738405	0.632243
		0.768785	0.375085
		1.07333	1.01021
		1.23508	0.862496
		1.23902	0.367786
		0.876325	0.310053
	rep2	1.04294	0.74553
		1.03854	0.963219
		0.866012	0.791705
		0.945945	0.94482
		1.1984	1.00708
		0.93207	0.871294
		0.74125	0.576418
		0.826978	0.64506
		0.873188	0.949606
		0.87557	1.20953
		1.06667	0.692799
		0.998776	0.720725
		1.00702	1.27895
		0.927321	0.995848
		0.884721	1.08398
		1.05269	0.883098
		0.854524	0.958599
		0.907341	0.715185
		0.996785	0.747005
		0.800785	0.668736
		0.684422	0.934872
		0.79224	0.816224
		1.04227	0.750968
		0.758942	1.08515
		0.9194	0.401912
		0.835706	0.755855
		1.15575	0.825867
		0.964692	0.809306
		1.17755	0.865616
		1.27204	0.400223
		0.788167	0.897824
		0.868787	0.975884
		0.569898	0.992245
		1.40263	0.886176
		1.12149	0.837446
		1.00232	0.943642
		1.27227	0.879874
		0.746397	0.615688
		1.40845	1.08078
		1.03007	0.747408
		1.00571	0.706093
		1.1854	0.991298
		0.746008	0.922564
		0.983565	0.884323
		0.771644	0.692629
		1.00754	0.856833
		1.11005	1.25951
		1.10087	0.0538145
		0.866991	0.840653
		1.12666	1.0923
		0.99185	0.703007
		0.915007	0.667008
		1.06015	0.826366
		0.982963	0.733628
		1.05891	0.978155
		1.10954	0.821602
		1.24904	0.923176
		1.21489	0.466413
		1.09823	0.934214
		1.15563	0.77197
		1.23921	0.821897
		1.01909	1.31046
		0.776631	1.06768
		0.679788	0.742838
		0.917061	1.16261
		0.933953	0.499168
		0.600216	1.4303
		0.952004	0.102144
		0.886587	0.371157
		0.871119	0.229881

## Sheet: Fig.3e
Fig.3e
		H2AX (F.I. ratio) control	H2AX (F.I. ratio) MN-body
	rep1	0.61425	12.144
		0.701556	13.0971
		1.80373	5.21618
		0.586835	11.9286
		0.751347	6.89834
		0.494685	5.85089
		0.57605	5.78701
		0.876052	10.0388
		1.09869	5.29094
		1.23722	8.45357
		0.962431	6.19284
		1.04406	8.35427
		1.30116	6.39061
		0.79943	8.52508
		1.44178	10.9693
		0.756715	2.88229
		1.28339	6.18589
		1.01189	3.92136
		1.03516	9.09542
		1.18179	7.84946
		0.301972	3.7514
		1.12447	8.55793
		1.32702	8.63247
		1.0266	13.7484
		0.712734	14.3203
		1.11177	8.50963
		0.846391	4.29051
		0.73814	19.1149
		1.45726	12.5673
		0.672228	8.97087
		0.595895	3.31834
		1.4095	8.21422
		1.15065	10.5419
		1.04168	8.85524
		0.618911	6.68684
		1.9892	5.20439
		2.54979	11.4129
		0.982212	11.0404
		1.95639	8.58134
		1.03114	8.01037
		0.729749	4.28538
		2.28543	5.57878
		1.05467	8.76793
		1.14894	3.35801
		0.86414	6.59636
		0.658207	5.91884
		1.02903	11.3427
		0.929484	2.79848
		1.51845	6.86767
		0.864316	8.80426
		0.84394	8.34176
		0.943573	10.6477
		1.46765	9.19935
		1.11913	5.74812
		0.45189	20.7714
		1.36869	8.03666
		0.892907	8.70529
		1.2699	11.5793
		0.651543	5.23467
		0.633241	15.1823
		1.46647	6.4472
		0.755995	6.6804
		0.80352	12.0238
		1.14588	11.1109
		1.52114	12.0166
		1.96696	6.23031
		0.843858	13.6133
		1.6891	4.72002
		0.927024	18.4265
		0.896323	1.9602
		2.4061	20.3707
		1.36849	8.94728
		1.10096	8.24886
		0.702305	9.74494
		0.960882	6.04887
		0.926923	8.64186
		0.837679	6.90365
		0.973511	9.25183
		1.30554	12.8844
		0.8909	6.58258
		2.3897	6.85516
		1.1638	1.24148
		0.783858	7.29405
		0.906781	7.47952
		0.747897	12.6403
		1.13311	8.77811
		0.650395	6.74389
		1.8041	9.81105
		0.99643	0.942235
		1.18728	2.98902
		1.2918	6.67678
		0.785573	11.8742
		0.994899	14.0627
		1.07707	8.77194
		0.877226	9.08646
		0.661209	6.56915
		2.70903	13.1654
		1.11317	6.83212
		1.49589	5.44486
		0.851611	10.8717
		0.981954	4.72037
		0.82763	2.37861
		0.891864	6.67053
		0.882846	2.31685
		0.558014	2.47191
		0.902762	6.79895
		0.861483	1.26076
		0.644491	6.20639
		0.814448	0.950738
		0.868601	10.742
	rep2	0.644787	9.51227
		1.27519	8.8558
		1.05413	5.81649
		1.47928	8.697
		0.893234	8.97486
		0.673224	4.67121
		1.28649	5.67112
		0.915196	7.95649
		1.4915	3.75696
		1.05966	3.87902
		0.951441	3.85685
		0.530537	12.8036
		0.970386	4.46084
		1.37573	7.54134
		1.10733	4.70942
		0.93634	18.7917
		0.937289	3.73616
		0.590333	6.55877
		1.16722	1.93162
		0.979663	5.60775
		1.56788	6.10983
		0.863657	3.45377
		0.788263	11.0435
		0.976607	7.91259
		0.743332	3.46431
		1.04795	5.078
		0.496016	8.81564
		0.909463	11.2991
		0.503499	4.5105
		0.488153	8.25617
		1.04776	1.79006
		0.558689	6.3179
		1.17431	3.93331
		0.690172	7.31132
		1.2631	5.09641
		0.643246	5.94612
		1.84417	4.26223
		1.00709	7.02952
		0.828956	4.70346
		1.05562	5.84156
		1.23527	6.32188
		1.12622	5.53583
		0.967519	5.62138
		0.923014	6.95085
		0.865947	7.02836
		1.08872	2.90137
		0.668914	7.87655
		1.14156	9.17556
		1.30539	5.12593
		0.987852	9.39673
		1.16514	6.10199
		1.27988	7.28767
		1.27019	3.6134
		0.928015	8.09372
		1.24146	0.56665
		1.14115	4.51454
		1.02779	1.08958
		0.864324	6.18754
		1.25139	5.93701
		0.737433	4.79455
		0.878806	3.05934
		0.863231	2.41708
		1.72235	6.40253
		0.955943	9.69353
		1.17536	8.99488
		0.699918	5.80428
		1.31269	7.97044
		2.81774	24.7311
		0.709593	5.39317
		0.871834	4.94712
		1.25762	5.80568
		0.820705	5.91385
		0.906797	1.39725
		1.0927	2.90629
		1.40027	4.49836
		0.603444	24.1794
		0.703009	5.12199
		1.00676	4.89591
		0.945175	1.11393
		0.294716	6.87398
		1.12464	6.48354
		0.735421	7.54416
		1.18432	3.32424
		1.11113	1.63301
		1.19928	8.46373

## Sheet: Fig.3f
Fig.3f
		53BP1 (F.I. ratio) control	53BP1 (F.I. ratio) MN-body
	rep1	0.797694	23.6243
		0.827993	6.90786
		1.06316	0.264824
		1.04783	12.9708
		0.750488	10.3721
		0.526437	10.3832
		1.82211	31.663
		0.231681	9.41031
		1.11138	2.00413
		0.750702	7.67261
		0.901262	12.7996
		0.717849	21.6449
		0.735554	14.2946
		1.14806	23.2946
		0.928843	10.1338
		0.809456	10.9131
		0.702876	18.8692
		0.796565	16.3956
		1.09835	19.9749
		0.773979	29.5521
		1.01598	18.273
		0.881135	23.7121
		0.651643	24.2395
		0.647715	16.6066
		1.52186	13.2393
		1.45672	11.6344
		1.05267	9.38928
		0.874136	18.5936
		1.20248	19.229
		0.892569	0.161981
		1.01303	15.3977
		0.908559	5.52013
		1.26309	16.3939
		0.924827	1.02191
		0.907451	11.4596
		1.65539	2.51304
		0.435406	2.60429
		1.35719	3.01065
		0.884392	1.28243
		1.29583	9.41834
		0.466631	8.61985
	rep2	1.82988	19.2748
		0.447157	17.3156
		1.09395	9.92277
		1.37384	8.96627
		1.01234	10.3923
		1.63387	6.45486
		2.0267	12.6515
		1.04591	9.44953
		0.963463	16.9734
		0.856097	9.13898
		0.527051	8.26728
		0.781452	14.0086
		0.884998	15.2296
		0.961767	15.0008
		0.815539	8.35888
		1.2867	8.2257
		1.31556	8.02562
		0.465659	23.8853
		0.90183	25.1168
		1.19046	19.3145
		1.28559	26.1443
		0.702017	27.702
		0.721055	17.7955
		0.724273	13.5782
		1.19674	18.9196
		1.27259	15.8772
		0.86196	11.3107
		0.703446	10.8785
		1.36346	20.2768
		0.86563	29.8109
		1.73472	16.0424
		0.977502	6.35365
		0.465147	11.0781
		0.352331	23.1109
		3.53455	25.695
		1.64791	12.7942
		1.01647	15.9481
		2.38854	21.779
		1.26527	18.5446
		1.11085	17.6205
		0.762252	6.83295
		0.532797	8.87181
		1.4315	10.7004
		1.13042	1.08374
		1.02789	18.1745
		0.895517	4.39144
		1.35669	25.9354
		0.944004	13.7133
		1.84077	13.0034
		0.559369	7.78403
		1.10591	17.384
		1.11511	20.6523
		0.933465	14.7374
		1.13248	11.297
		0.799231	19.3927
		2.87568	8.9755
		0.618831	19.2146
		2.52388	5.20493
		1.72125	1.84457
		1.12528	25.1514
		0.259284	19.7729
		1.48338	14.6613
		0.699235	12.2223
		1.52869	12.5092
		0.786405	9.16696
		0.767728	21.3673
		0.914586	30.4258
		0.385554	18.1367
		1.30306	25.574
		0.738533	18.3337
		1.30006	12.2713
		1.33957	27.1491
		0.700634	24.5638
		0.774602	13.7037
		1.17843	10.6049
		1.28067	7.45186
		0.829483	20.4655
		0.860007	17.8124
		0.714947	12.828
		0.882741	30.1998
		0.637827	9.72017
		0.510523	6.75141
		0.936564	0.824478
		0.764131	13.6853
		0.898657	3.50273
		1.52031	10.6972
		1.10842	0.820778
		0.837275	15.5206
		1.01276	10.8014
		1.01196	6.12015
		1.26611	32.2143
		0.658603	19.5659
		0.87151	19.2062
		1.19252	8.50513
		0.76845	12.248
		0.843186	5.6945
		0.762211	2.09397
		0.711951	15.7619
		0.396405	5.42591
		0.487237	0.66503
		0.929266	2.57364
		1.06493	0.593053
		1.67868	13.0598
		1.06226	10.2923
		0.959735	1.15624
		1.08088	19.3476
		0.969354	11.6625
		0.676752	32.2003
		0.628842	11.18
		2.5063	17.0005
		0.776898	1.21272
		1.31125	0.718522
		1.09757	2.46676
		0.978831	16.2311
		5.70263	29.712
		0.799751	3.50806
		0.828312	11.287
		1.42787	1.56097
		0.641186	0.528804
		1.5912	2.80392
		1.11949	11.1562
		2.09683	21.425
		0.659177	9.95641
		0.89864	10.0739
		0.873593	4.96693
		1.04588	10.9385
		0.622113	19.2527
		0.971531	2.06223
		0.65011	12.7129
		0.451845	9.62535
		1.19968	1.95278
		0.817618	10.1427
		0.872193	8.66533
		2.50521	0.786367
		0.640179	28.2271
		1.61588	1.72183
		0.650271	9.41987
		0.831584	1.27872
		0.755936	13.5901
		0.77509	25.6462
		0.688239	19.621
		1.10352	20.882
		0.979574	1.28566
		0.865206	0.850441
		1.04337	0.165833
		1.4833	0.347888
		0.90374	0.0210736
		0.916591	1.46779
		1.36549	1.16474
		1.79625	19.3292
		0.907984	17.4128
		0.853966	6.27921
		1.17144	11.4588
		0.949013	6.76507
		1.45445	6.38899
		0.682788	5.66823
		1.18847	3.29679
		0.703214	4.98624
		1.25154	2.61044
		3.04965	24.0288
		0.747165	1.40234
		0.856872	11.9244
		0.350468	4.79
		1.19818	1.79673
		1.2119	1.43211
		0.702081	10.2586
		0.464557	26.7883
		1.10269	0.9494
		1.02788	12.106
		0.846459	1.34387
