# Supplementary material for: Heritable transcriptional defects from aberrations of nuclear architecture
Source: Nature. 2023 Jun 7;619(7968):184–92. doi: 10.1038/s41586-023-06157-7 (PMC10322708; doi:10.1038/s41586-023-06157-7)
Supplement: Supplementary file 14 — Source Data Fig. 4 [file 41586_2023_6157_MOESM14_ESM.xlsx]

## Sheet: Fig.4c
Fig.4c
	ranked values mixed from 4 experiments (see columns J-L for values per individual experiment)								unranked values from 4 experiments
		RNAP2-Ser5ph (F.I. ratio)
		control	high γH2AX	intermediate γH2AX	low γH2AX					RNAP2-Ser5ph (F.I. ratio)
										MN-body	control
		1.07596	0.650682	1.15096	1.30259
		1.30649	0.813638	0.834668	1.09885				rep1	0.694049	0.918627
		1.03262	0.497658	0.512035	0.958494					0.920577	1.02616
		0.798832	0.888367	1.15885	0.29976					0.502608	0.519678
		0.810783	0.433129	0.673822	0.975803					0.734013	1.10217
		0.890398	0.779532	0.707245	0.808569					0.660593	1.40123
		0.692546	0.629268	0.721008	0.316212					1.12366	1.47803
		0.992418	0.761742	0.944885	0.754463					1.35538	0.78686
		0.649515	0.782112	0.311954	0.671727					0.887142	1.06366
		1.24559	0.94093	0.652445	1.2447					1.24702	0.824148
		1.14581	0.742644	0.717119	0.974794					0.682554	1.07927
		1.09246	0.942031	0.771739	0.795413					1.01399	0.552083
		0.722319	0.627179	0.832809	0.75438					0.566348	0.910481
		1.1514	0.893685	0.997241	1.16636					0.857473	0.860602
		0.771002	0.932302	0.84629	0.851313					0.736021	1.2972
		0.616621	0.940052	0.946946	0.956151					1.45254	1.01486
		0.953111	0.578686	0.529606	0.694049					0.707245	0.890398
		1.08732	0.635406	0.850012	0.920577					0.944885	0.992418
		1.24219	0.947652	0.931042	0.681734					0.717119	1.14581
		0.7835	0.832852	0.73509	0.914876					0.701877	1.12887
		1.11479	0.625118	0.666896	0.502608					0.598849	0.908593
		1.10998	0.81063	0.682458	0.734013					1.00679	0.966955
		1.00591	0.556003	0.952001	0.637471					0.481924	1.14244
		0.601232	0.803112	0.591292	0.634987					0.650318	0.997955
		1.12887	0.820011	0.701877	1.0393					0.552248	0.948852
		1.11347	0.738498	0.696954	0.743604					0.791569	0.912047
		1.19257	0.705981	0.834727	0.998674					0.846091	0.712538
		0.908593	0.498699	0.598849	0.780783					0.694031	0.826862
		1.15444	0.985524	1.00341	0.893357					0.839623	0.762775
		0.966955	0.675628	1.00679	0.878553					0.706685	1.17602
		0.938501	0.862999	0.6689	0.970049					1.2939	1.69499
		1.15658	0.303843	0.680577	0.98579					1.6837	1.29486
		1.20371	0.50655	0.662207	0.710603					0.934692	0.974386
		1.14244	0.675031	0.481924	0.88008					0.614474	0.809824
		1.01551	0.521598	0.938351	0.795359					0.604422	0.988754
		1.33204	0.713987	0.808475	0.99257					0.388602	0.832702
		0.907295	0.74026	0.650266	0.931069					0.747786	1.3117
		0.983342	0.650482	0.59623	1.03602					0.7565	0.837654
		1.29558	0.694674	0.477461	0.950767					0.305076	0.922823
		0.751259	1.00011	0.685149	0.979503					0.528865	0.942644
		0.854582	0.825825	0.624443	1.15303					1.35019	0.868564
		1.1578	0.987346	0.609583	0.974319					0.630502	1.426
		0.982971	0.956573	1.16328	0.430747					0.731811	0.712562
		1.04029	0.834097	0.776322	0.660593					0.650682	1.1152
		0.790314	0.860738	0.277059	1.00591					0.813638	1.05852
		0.997955	0.561737	0.650318	1.12366					0.94093	0.595548
		1.01083	0.531109	0.848837	1.02624					0.627179	0.728498
		0.964244	0.940976	0.799374	1.33863					0.705981	1.0599
		0.948852	0.0435444	0.552248	0.97068					0.713987	0.779531
		0.99915	0.708815	0.888282	0.859236					0.825825	0.56583
		1.09842	0.816279	0.459158	0.956886					0.522783	0.723661
		0.912047	0.759924	0.791569	0.982754
		1.37757	0.67359	0.579644	1.36075
		1.36146	0.927335	0.629343	1.02039
		0.825245	0.669504	0.618026	0.909601				rep2	1.30259	1.17871
		0.951956	0.776594	0.578211	0.522867					1.09885	1.09599
		1.14771	0.846544	0.756034	1.35538					0.958494	1.00898
		1.18281	0.920793	0.581913	0.741231					0.29976	1.08497
		0.712538	0.482498	0.846091	0.381272					0.975803	0.709792
		0.815232	0.502603	0.760356	0.377351					0.808569	0.952842
		1.044	0.696938	0.625217	1.03849					0.634987	0.798951
		0.839506	0.776905	0.533465	0.628073					1.0393	0.991098
		1.15637	0.755132	0.823994	0.656927					0.998674	1.22464
		0.782787	0.496017	0.853122	0.748569					0.893357	0.931564
		0.76823	0.709863	0.845959	0.887142					0.98579	1.27477
		0.935591	0.906936	0.7535	0.975396					0.99257	1.48295
		1.02083	0.522783	0.776336	0.993016					0.950767	0.934933
		0.667646	0.496441	1.25504	1.01995					0.430747	0.689065
		1.49341	0.942577	0.704604	1.24702					1.02624	0.475388
		1.00399	0.671126	0.635548	0.688071					1.33863	1.05994
		0.986712	0.5558	0.67302	0.661102					0.956886	1.01401
		0.826862	0.678199	0.694031	0.936496					0.982754	0.673041
		1.18005	0.596131	0.549797	0.847771					0.377351	0.96488
		1.03386	0.755522	0.875929	0.926183					0.748569	1.17779
		0.925433	0.799881	0.986462	0.682554					0.936496	1.10345
		0.89332	0.501143	0.578161	0.546468					0.546468	0.795158
		1.17087	0.563893	0.761601	0.552846					0.907865	1.13696
		0.752577	0.699595	0.716299	0.682074					0.947343	0.769815
		0.961151	0.730727	0.949337	0.907865					1.47252	0.812261
		1.01872	0.59138	0.663866	0.716203					0.698647	0.746042
		0.793504	1.00309	0.681845	0.526505					0.850217	1.69395
		0.835412	0.50713	0.909692	0.947343					0.716357	1.1898
		1.3405	0.443278	0.929814	1.01399					0.83524	1.11153
		1.06747	0.662085	0.678699	0.852884					0.55734	1.02522
		1.30375	0.611314	0.558119	0.646453					0.856127	0.99498
		0.941275	0.258638	0.598071	1.47252					0.512035	1.03262
		0.842295	0.618524	1.39047	0.698647					0.673822	0.810783
		0.762775	0.283304	0.839623	0.850217					0.832809	0.722319
		1.06661	0.893265	0.558661	0.733136					0.84629	0.771002
		1.17603	0.62729	0.706685	1.17198					0.529606	0.953111
		1.05453	0.66337	1.31791	0.716357					0.73509	0.7835
		0.921626	0.673598	0.505734	0.83524					0.952001	1.00591
		0.841876	0.733414	0.71635	1.08879					0.591292	0.601232
		0.982454	0.770382	0.46413	0.480756					1.00341	1.15444
		0.853801	0.859846	0.59251	0.566348					0.6689	0.938501
		1.23035	0.609193	0.918664	0.55734					0.662207	1.20371
		0.965392	0.727198	0.704583	1.02556					0.650266	0.907295
		0.809018	0.607236	0.617141	1.02985					0.685149	0.751259
		0.997768	0.54736	0.66425	0.857473					1.16328	0.982971
		1.69499	0.50472	1.2939	0.856127					0.776322	1.04029
		0.980813	0.502278	0.0568854	1.12421					0.277059	0.790314
		1.15935	0.472343	1.23615	0.694292					0.848837	1.01082
		1.29486	0.45386	1.6837	0.751047					0.888282	0.99915
		0.816349	0.736773	0.831656	1.02464					0.579644	1.37757
		1.16933	0.618768	1.03404	0.736021					0.629343	1.36146
		1.04412	1.00424	0.653539	1.02069					0.533465	0.839506
		0.974386	0.698901	0.934692	0.564416					0.823994	1.15637
		0.809824	0.797216	0.614474	1.45254					0.853122	0.782787
		1.24226	0.621449	0.861512	0.608239					0.7535	0.935591
		0.571206	0.572988	0.609402	0.761041					1.25504	0.667646
		1.05977	1.05703	0.616995	0.827109					0.986462	0.925433
		1.00077		0.565158	0.759302					0.716299	0.752577
		0.998085		0.574441						0.681845	0.793504
		0.901905		0.629895						0.678699	1.06747
		1.3843		0.827424						0.558119	1.30376
		0.892321		0.495682						0.558661	1.06661
		1.09097		0.584164						1.31791	1.05453
		1.27222		0.893084						0.505734	0.921626
		1.11268		0.560464						0.71635	0.841876
		0.981362		0.837584						0.918664	1.23035
		1.23215		0.412863						0.66425	0.997768
		1.08317		0.985465						1.23615	1.15935
		0.923404		0.974652						1.03404	1.16933
		1.09191		0.475582						0.574441	0.998085
		0.988754		0.604422						0.893084	1.27222
		0.832702		0.388602						0.412863	1.23215
		0.974994		0.546787						0.546787	0.974994
		1.3117		0.747786						0.781888	0.832745
		0.832745		0.781888						0.510557	0.798079
		0.798079		0.510557						0.662598	0.846909
		0.837654		0.7565						0.273822	0.950657
		0.897615		0.640925						0.65986	0.980561
		1.3018		0.956385						0.523603	1.24679
		0.976693		0.846431						0.675381	0.907776
		1.29383		0.622318						0.633973	1.27345
		0.861081		0.762383						0.649658	0.819637
		1.14215		0.833152						0.80265	0.890747
		0.846909		0.662598						0.269369	1.07632
		0.801724		0.931665						0.655046	0.714773
		0.846787		0.871833						1.07835	1.10639
		0.950657		0.273822						0.687911	0.94662
		0.980561		0.65986						1.00645	0.710166
		1.34261		0.810896						0.725867	1.01507
		0.922823		0.305076						0.60595	1.0116
		1.24679		0.523603						0.98483	0.855562
		0.917412		0.987443						1.10246	0.905127
		1.16464		0.499399						0.138534	1.70643
		0.510932		0.466436						0.687216	1.24354
		0.911993		0.844439						0.974265	0.873095
		0.942644		0.528865						0.567789	1.17529
		0.907776		0.675381						1.01123	1.12348
		1.27345		0.633973						0.421423	0.761394
		0.819637		0.649658						1.02068	0.867495
		1.0809		0.919632						0.869053	0.973278
		0.993459		0.851822						0.575626	0.67423
		0.890747		0.80265						0.831592	1.05265
		1.07632		0.269369						0.637853	1.38021
		0.771336		0.951093						0.587604	0.99165
		0.868564		1.35019						0.628383	1.02665
		1.06772		0.894093						0.973992	1.10211
		0.714773		0.655046						0.769146	0.879053
		1.10639		1.07835						0.539697	0.910351
		0.94662		0.687911						0.433129	0.767023
		0.710166		1.00645						0.779532	0.74235
		1.02055		0.247585						0.782112	0.777382
		1.01507		0.725867						0.942031	1.1506
		0.821547		0.689915						0.578686	0.942522
		1.26675		0.688972						0.635406	0.726563
		1.24729		0.727463						0.81063	1.05191
		1.426		0.630502						0.556003	0.831512
		1.0116		0.60595						0.985524	1.12522
		0.855562		0.98483						0.862999	1.028
		0.905127		1.10246						0.694674	0.894563
		0.908689		1.15667						1.00011	0.721419
		0.934832		0.502384						0.927335	1.24857
		0.739272		0.772681						0.846544	1.13726
		1.70643		0.138534						0.502603	1.01262
		0.896987		0.669029						0.696938	1.00228
		1.24354		0.687216						0.496017	1.14506
		0.873095		0.974265						0.496441	1.13078
		1.00815		0.675889						0.755522	0.958796
		1.01056		0.86532						0.799881	0.956641
		1.17529		0.567789						0.501143	1.10122
		1.12348		1.01123						0.699595	1.20928
		1.03015		0.599881						0.59138	1.13798
		1.29734		0.852205						1.00309	1.31188
		0.761394		0.421423						0.50713	0.84753
		0.867495		1.02068						0.443278	0.914387
		0.729184		0.759472						0.258638	1.29549
		0.970832		0.702049						0.618524	1.1602
		0.896633		0.672187						0.893265	0.890051
		0.659413		0.712101						0.673598	1.00829
		0.90201		0.88507						0.609193	0.907996
		1.00316		0.610052						0.607236	0.982895
		1.17782		0.601955						0.50472	1.00345
		0.739879		0.557363						0.502278	0.949057
		0.973278		0.869053						1.00424	0.504895
		1.00846		0.705568						0.797216	0.976053
		0.780289		0.786663						0.621449	0.618819
		0.951656		0.71011						0.572988	0.812714
		0.712562		0.731811						1.05703	0.919392
		1.14551		0.512434
		0.67423		0.575626
		1.05265		0.831592
		0.700343		0.838687
		1.38021		0.637853					rep3	0.316212	1.63458
		0.99165		0.587604						0.754463	0.953414
		1.18385		0.738087						0.671727	1.58622
		0.802278		0.834053						1.2447	1.30194
		1.02665		0.628383						0.974794	0.947443
		0.706362		0.767424						0.795413	1.07845
		1.10211		0.973992						0.75438	0.756417
		1.11548		0.53876						1.16636	1.08709
		0.983822		0.699578						0.681734	1.24566
		0.879053		0.769146						0.637471	1.09635
		1.16739		0.602314						0.780783	1.15907
		0.660105		0.84715						0.878553	0.899818
		0.886391		0.685829						0.970049	0.85975
		0.997186		1.15287						0.710603	1.46041
		0.910351		0.539697						0.88008	1.28095
										0.931069	1.38116
										0.979503	1.07664
										1.15303	1.17868
										1.00591	1.24635
										0.97068	1.14513
										1.36075	0.889779
										1.02039	0.987178
										0.909601	1.00348
										0.522867	1.02259
										0.741231	0.946609
										1.03849	1.0211
										0.656927	1.00422
										0.975396	0.798996
										0.993016	1.04767
										1.01995	1.25774
										0.688071	1.05606
										0.661102	1.26224
										0.847771	0.876685
										0.926183	0.770385
										0.552846	1.28968
										0.716203	1.1103
										0.526505	0.694249
										0.852884	1.34528
										0.733136	0.824227
										1.17198	0.906759
										1.08879	0.872485
										0.480756	0.820372
										1.02556	0.761032
										1.02985	1.24282
										1.12421	0.66068
										0.694292	1.06699
										0.751047	0.912558
										1.02464	0.925114
										1.02069	0.957495
										0.564416	1.04518
										0.608239	0.974449
										0.761041	1.13534
										0.759302	0.846289
										1.15096	1.07596
										0.834668	1.30649
										1.15885	0.798832
										0.721008	0.692546
										0.771739	1.09246
										0.946946	0.616621
										0.850012	1.08732
										0.931042	1.24219
										0.666896	1.11479
										0.682458	1.10998
										0.696954	1.11347
										0.834727	1.19257
										0.680577	1.15658
										0.938351	1.01551
										0.59623	0.983342
										0.477461	1.29558
										0.624443	0.854582
										0.609583	1.1578
										0.799374	0.964244
										0.459158	1.09842
										0.618026	0.825245
										0.578211	0.951956
										0.756034	1.14771
										0.581913	1.18281
										0.760356	0.815232
										0.625217	1.044
										0.845959	0.76823
										0.704604	1.49341
										0.635548	1.00399
										0.67302	0.986712
										0.875929	1.03386
										0.578161	0.89332
										0.761601	1.17087
										0.949337	0.961151
										0.929814	1.3405
										0.598071	0.941275
										1.39047	0.842295
										0.46413	0.982454
										0.59251	0.853801
										0.617141	0.809018
										0.831656	0.816349
										0.653539	1.04412
										0.861512	1.24226
										0.609402	0.571206
										0.616995	1.05977
										0.827424	1.3843
										0.495682	0.892321
										0.584164	1.09097
										0.560464	1.11268
										0.837584	0.981362
										0.985465	1.08317
										0.974652	0.923404
										0.475582	1.09191
										0.640925	0.897615
										0.956385	1.3018
										0.622318	1.29383
										0.833152	1.14215
										0.931665	0.801724
										0.810896	1.34261
										0.987443	0.917412
										0.499399	1.16464
										0.466436	0.510932
										0.919632	1.0809
										0.851822	0.993459
										0.951093	0.771336
										0.894093	1.06772
										0.247585	1.02055
										0.689915	0.821547
										0.688972	1.26674
										0.727463	1.24729
										0.502384	0.934832
										0.772681	0.739272
										0.669029	0.896987
										0.599881	1.03015
										0.852205	1.29734
										0.759472	0.729184
										0.702049	0.970832
										0.672187	0.896633
										0.712101	0.659413
										0.88507	0.90201
										0.610052	1.00316
										0.557363	0.739879
										0.705568	1.00846
										0.71011	0.951656
										0.512434	1.14551
										0.838687	0.700343
										0.738087	1.18385
										0.834053	0.802278
										0.767424	0.706362
										0.53876	1.11548
										0.699578	0.983822
										0.602314	1.16739
										0.84715	0.660105
										0.685829	0.886391
										0.497658	1.18969
										0.629268	1.0461
										0.761742	0.706236
										0.893685	1.13341
										0.940052	0.952011
										0.947652	0.681259
										0.832852	1.22277
										0.625118	1.09856
										0.803112	1.17231
										0.820011	1.01341
										0.738498	0.891877
										0.303843	0.889718
										0.50655	1.0903
										0.521598	1.05005
										0.74026	0.923074
										0.650482	1.043
										0.956573	0.713973
										0.561737	1.19813
										0.940976	1.35562
										0.708815	0.915543
										0.816279	1.26305
										0.759924	1.04312
										0.67359	0.920046
										0.669504	0.970577
										0.776594	0.91228
										0.920793	1.50214
										0.482498	0.908459
										0.776905	0.840634
										0.755132	1.16058
										0.709863	0.862748
										0.906936	1.2766
										0.942577	0.952402
										0.671126	0.903045
										0.5558	1.20689
										0.678199	0.963565
										0.596131	1.67735
										0.563893	0.906027
										0.730727	0.916707
										0.662085	1.05541
										0.611314	0.649608
										0.283304	0.580678
										0.62729	1.23024
										0.66337	0.85773
										0.733414	1.10067
										0.859846	1.01697
										0.727198	1.19982
										0.54736	1.24014
										0.45386	1.04751
										0.736773	1.23079
										0.618768	1.45616
										0.698901	0.889249
									rep4	0.851313	0.987457
										0.956151	0.938063
										0.914876	1.01765
										0.743604	0.844246
										0.795359	1.20766
										1.03602	0.952574
										0.974319	1.30275
										0.859236	0.849966
										0.381272	0.883415
										0.628073	1.03703
										0.682074	0.961262
										0.646453	1.1712
										0.827109	0.988433
										0.311954	0.649515
										0.652445	1.24559
										0.997241	1.1514
										0.808475	1.33204
										0.776336	1.02083
										0.549797	1.18005
										0.663866	1.01872
										0.909692	0.835412
										0.704583	0.965392
										0.0568854	0.980813
										0.565158	1.00077
										0.629895	0.901905
										0.846431	0.976693
										0.762383	0.861081
										0.871833	0.846787
										0.844439	0.911993
										1.15667	0.908689
										0.675889	1.00815
										0.86532	1.01056
										0.601955	1.17782
										0.786663	0.780289
										1.15287	0.997186
										0.888367	1.07531
										0.742644	1.04173
										0.932302	0.815255
										0.498699	0.878489
										0.675628	0.861535
										0.675031	0.920061
										0.987346	0.911998
										0.834097	1.06956
										0.860738	0.766472
										0.531109	1.104
										0.0435444	0.860314
										0.770382	0.734426
										0.472343	1.03277

## Sheet: Fig.4d
Fig.4d
	Top				Bottom
		time (hours)	normalized MS2 fluorescence (AU)			time (hours)	normalized MS2 fluorescence (AU)				time (hours)	normalized MS2 fluorescence (AU)
	cell plot				cell plot					control cells plot
		0	0			0	0				-10												1.02412
		0.25	0			0.25	0				-9.75												0.676018
		0.5	0			0.5	0				-9.5												1.12199
		0.75	0			0.75	0				-9.25												1.19312
		1	0			1	0				-9												1.2907
		1.25	1.7			1.25	1.79339				-8.75												1.30127
		1.5				1.5	2.0071				-8.5												1.18718
		1.75	1.7			1.75	1.81517				-8.25								1.18391				0.849564
		2	1.7			2	1.68185				-8								1.36455				1.07628
		2.25				2.25	1.42458				-7.75								1.33881				1.14458				5.21635	5.21635
		2.5	1.7			2.5	1.98905				-7.5								1.50743				1.09969		1.92481	1.92481	5.08235	5.08235
		2.75	1.7			2.75	2.02799				-7.25								1.95137				0.500996		1.5505	1.5505	4.97024	4.97024
		3	1.7			3	2.12423				-7							6.69876	1.74788				0.961414		2.81237	2.81237	6.90027	6.90027
		3.25				3.25	2.71752				-6.75							6.94447	1.77023				0.94217		2.86501	2.86501	8.06733	8.06733
		3.5				3.5	2.80154				-6.5							7.93329	1.54963				0.710858		2.94069	2.94069	8.93231	8.93231
		3.75	1.7			3.75	2.6057				-6.25						6.29079	7.57238	1.65737				1.0507		3.35496	3.35496	7.56517	7.56517
		4	1.7			4	1.61078				-6						7.31228	7.73362	1.76875				0.959832		2.78043	2.78043	6.06781	6.06781
		4.25				4.25	1.80614				-5.75						7.44468	9.0985	1.93668				0.845492		2.81272	2.81272	7.30362	7.30362
		4.5				4.5	2.21208				-5.5						8.57095	7.33301	1.48385		2.58059	2.58059	1.35292		4.331	4.331	7.64514	7.64514
		4.75				4.75	2.00359				-5.25						8.97704	7.95729	1.51792		2.15488	2.15488	1.11439		3.58001	3.58001	7.2884	7.2884
		5	1.7			5	2.88948				-5						8.6048	8.33265	1.57791		1.92116	1.92116	0.863579		4.07546	4.07546	8.21099	8.21099
		5.25				5.25					-4.75						7.64384	8.26931	1.34216		2.53137	2.53137	1.34506		5.45048	5.45048	11.4358	11.4358
		5.5				5.5					-4.5						7.81746	7.53798	1.53625		3.23483	3.23483	0.970852	1.85101	4.78895	4.78895	9.41925	9.41925
		5.75				5.75					-4.25						7.33728	5.91218	1.30076		2.29617	2.29617	1.43614	1.64718	4.39331	4.39331	7.6225	7.6225
		6	1.7			6					-4						6.06012	7.53587	1.51522		2.50924	2.50924	1.34432	1.98515	4.29541	4.29541	8.43272	8.43272			7.8453	7.8453		8.60017
		6.25	1.7			6.25	5.31926				-3.75	3.52131	3.52131				7.36996	7.62453	1.60966	2.40918	3.14279	3.14279	1.23637	2.99785	4.68282	4.68282	9.14576	9.14576			6.82724	6.82724		7.7823
		6.5	1.7			6.5	4.79155				-3.5	4.81768	4.81768		5.57874	5.57874	7.56604	6.78954	1.20933	2.75215	1.8225	1.8225	1.20802	2.43415	6.13628	6.13628	9.31797	9.31797			5.7449	5.7449		7.19025
		6.75				6.75	4.8777				-3.25	4.68642	4.68642		5.01041	5.01041	7.22616	7.52127	1.44908	2.22247	1.8622	1.8622	1.38979	1.62844	5.38572	5.38572	8.08971	8.08971			6.23969	6.23969		6.25994
		7				7	5.21971				-3	3.48717	3.48717		5.18114	5.18114	7.14561	5.45693	1.17424	1.83447	3.37177	3.37177	1.0947	2.09186	5.33655	5.33655	9.36098	9.36098			5.90801	5.90801		6.47831
		7.25	1.7			7.25	5.82203				-2.75	4.49035	4.49035		5.85082	5.85082	6.79507	5.26442	1.4885	3.04568	2.1017	2.1017	1.3423	2.03301	3.74978	3.74978	10.4884	10.4884			6.58548	6.58548		11.3704
		7.5				7.5	7.04694				-2.5	4.09357	4.09357		4.88651	4.88651	6.02253	6.48736	1.38076	2.77372	4.43493	4.43493	1.40143	1.8815	5.10498	5.10498	11.5972	11.5972			5.45091	5.45091		7.46738
		7.75	1.7			7.75	6.09686				-2.25	4.31765	4.31765	3.53055	6.2493	6.2493	5.5773	6.514	1.28009	2.69953	3.57625	3.57625	1.49805	2.12557	4.97885	4.97885	10.9313	10.9313			6.14548	6.14548		6.32923
		8	1.7			8	6.70668				-2	4.53188	4.53188	3.87717	6.09188	6.09188	5.89795	5.78117	1.17539	4.88582	3.15334	3.15334	1.2276	2.90374	4.49094	4.49094	9.72834	9.72834			5.29672	5.29672		6.81145
		8.25				8.25					-1.75	5.52303	5.52303	4.38241	5.37379	5.37379	6.27272	5.63938	1.49197	4.16264	5.10148	5.10148	1.01978	2.16111	5.07103	5.07103	7.9238	7.9238			5.56976	5.56976	4.14321	7.58853
		8.5	1.7			8.5					-1.5	5.12228	5.12228	4.83536	6.98952	6.98952	5.86763	6.12858	1.28	4.51907	3.61754	3.61754	1.4439	2.50354	5.43411	5.43411	8.41876	8.41876			6.09187	6.09187	5.33712	8.72231
		8.75	1.7			8.75	6.88935				-1.25	4.72736	4.72736	4.8991	5.98583	5.98583	5.70094	6.2244	1.15792	6.48697	4.53872	4.53872	1.23788	1.36708	4.86332	4.86332	8.36094	8.36094			4.90754	4.90754	2.78454	8.69649
		9	1.7			9	7.74931				-1	4.94231	4.94231	3.79431	6.38178	6.38178	5.84194	5.34548	1.18829	6.54459	5.02741	5.02741	1.19489	1.83386	4.8938	4.8938	8.50329	8.50329			5.05125	5.05125	3.62825	8.96802
		9.25				9.25	7.55241				-0.75	4.22731	4.22731	3.92989	6.58979	6.58979	5.82075	5.21006	1.24331	5.97097	6.25022	6.25022	1.0855	1.63055	5.25105	5.25105	8.89931	8.89931			4.02954	4.02954	3.66567	10.0811
		9.5				9.5	6.3575				-0.5	4.32274	4.32274	3.66375	7.64595	7.64595	5.28675	4.94323	1.57003	5.46026	6.69271	6.69271	1.2419	1.83732	5.09763	5.09763	6.85359	6.85359			4.15154	4.15154	4.40234	10.0807
		9.75				9.75	7.04041				-0.25	4.53301	4.53301	3.84454	8.01682	8.01682	5.34501	3.97969	1.63641	4.5974	7.89162	7.89162	1.22751	1.37125	1.00263	1.00263	7.962	7.962	3.41722	3.41722	4.34424	4.34424	5.85946	7.77181
		10	1.7			10	8.44068				0	0	0	0	0	0	0	0	0	0	0	0	0	0	0	0	0	0	0	0	0	0	0	0
		10.25				10.25	7.32103				0.25	0	0	0	0	0	0	0	0	0	0	0	0	0	0	0	0	0	0	0	0	0	0	0
		10.5				10.5	8.17304				0.5	0	0	0	0	0	0	0	0	0	0	0	0	0	0	0	0	0	0	0	0	0	0	0
		10.75	1.7			10.75	8.51092				0.75	0	0	0	0	0	0	0	0	0	0	0	0	0	0	0	0	0	0	0	0	0	0	0
		11	1.7			11	9.1854				1	0	0	0	0	0	0	0	0	0	0	0	0	0	0	0	0	0	0	0	0	0	0	0
		11.25	1.7			11.25	8.80864				1.25	1.52186	3.02403	1.67938	6.82481	9.46068	2.98846	3.86519	2.15217	0.776375	2.43968	3.19566	1.65266	1.5789	2.34462	1.05417	4.26762	3.83044	3.5882	1.46071	1.7	3.41933	1.18362	2.21856
		11.5	1.7			11.5	8.10118				1.5	2.56796	5.81697	0.981595	1.7	8.41294	3.97977	3.72685	1.57683	0.69807	2.33752	3.83623	2.78934	2.30264	2.76006	1.61929	4.66496	5.1009	2.57414	1.47601	2.51289	3.19655	1.81046	5.23488
		11.75	1.7			11.75	8.14731				1.75	5.27481	5.74387	0.834467	1.7	1.7	3.6183	4.10902	1.83599	1.7	2.10327	3.97846	2.68612	1.62875	3.67396	2.10704	6.22077	6.01047	1.9611	1.97823	1.7	2.68475	1.37933	4.57103
		12	1.7			12	7.24806				2	5.13116	5.5125	1.11586	1.7	1.7	1.24875	3.79745	1.32603	0.542792	2.18043	4.53223	2.30759	2.10453	4.05906	1.89516	6.65803	8.15129	2.69092	3.59016	1.7	3.43021	2.29935	6.25863
		12.25	1.7			12.25	6.89716				2.25	5.91922	7.16777	0.885083	8.29001	1.7	3.17185	4.47313	1.61963	0.477516	1.58847	6.29924	3.64201	2.82412	3.34628	2.51825	5.0801	10.6435	1.7	1.7			3.06517	7.45592
		12.5	1.7			12.5	8.53144				2.5	5.20496	9.14885	4.61863	7.05412	1.7	2.92279	4.92327	1.4393	0.614065	1.7	9.96442	4.42848	2.43998	4.72176	3.34765	7.641	8.45123	1.7	5.5484	4.01764	6.90589	2.73956	6.97804
		12.75	1.7			12.75	8.23361				2.75	4.53569	8.12542	4.42186	1.7	1.7	1.05066	5.23865	1.65284	0.185062	1.85528	8.48291	4.29446	3.64208	8.61444	2.5197	6.96726	8.3823	6.92705	1.7	3.13187	6.09766	3.88142	7.8981
		13	1.7			13	7.07525				3	9.62824	8.21176	4.6045	1.7	7.45709	1.46139	5.47379	1.73776	1.55072	4.21372	7.53881	3.65454	2.24009	7.34349	3.03611	11.3814	9.68337	1.7	1.7	1.7	5.70744	5.62576	7.07444
		13.25				13.25	7.55895				3.25	7.75224	7.2957	6.35105	1.7	1.7	1.24543	4.78399	2.49899	1.7	2.89701	9.60563	3.55588	2.6786	8.91091	2.16051	11.5474	10.5918	8.62124	1.7	1.7	5.31288	9.67759	8.70709
		13.5	1.7			13.5	7.18837				3.5	6.21762	7.96033	6.06677	1.7	1.7	1.39559	4.35926	3.45357	1.7	5.1569	8.48343	3.8922	3.12592	7.68925	3.41905	10.3148	12.354	6.52887	4.04975	4.96773	5.51768	8.08259	7.20467
		13.75	1.7			13.75	7.12234				3.75	6.96484	6.0255	5.72921	1.7	1.7	1.7	5.44174	2.79597	7.36465			2.86975	3.56243	8.26163	4.38617	9.63765	9.45973	3.1307	1.7	4.59903	5.60508	6.49845	7.39007
		14	1.7			14	6.95772				4	6.9123	8.26967	5.37593	1.7	1.7	1.70999	4.28456	3.63015	1.7	5.61288	10.6524	3.55371	3.39638	10.0195	4.62841	14.3739	11.4206	6.93166	1.7	4.68119	6.19558	9.23035	7.21442
		14.25				14.25	7.27313				4.25	6.01554	6.8744	5.17511	7.43541	1.7	2.80394	4.89032	4.44671	1.7	5.30831	8.52589	3.18699	2.74701	8.02814	2.27015	12.0551	8.18211	6.51729	1.7	4.27643	5.50856	11.5248	8.33637
		14.5				14.5	6.35902				4.5	6.33887	6.57194	5.22804	1.7	1.7	3.194	4.50157	5.17898	7.70201	5.08026	10.2874	3.56775	2.52977	11.077	4.93346	12.1859	7.39481	3.35462	1.31571				6.76908
		14.75				14.75	6.39204				4.75	6.51499	7.48803	4.94518	1.7	9.68958	2.93614	4.49357	4.37408	1.7	7.1568	13.6608	3.66612	2.46194	10.4416	3.60205	14.7407	7.00145	3.18341	1.54235	4.69798	5.15702	8.43073	4.96525
		15				15	6.54986				5	5.60009	7.09413		1.7	11.834	1.04019	4.46788	3.65091	1.7	6.90291	8.82658	3.32701	2.60175	10.653	2.6574	13.4082	7.32347	4.31915	2.33364			16.6966	7.93526
		15.25				15.25	6.14872				5.25				1.7	9.18484	1.7	4.10177	4.29824	9.6533	5.29508	9.31776	2.90828	2.51474	8.97457	2.86498	9.97549	7.99226	5.4244	4.73265	4.18264	4.73585	15.6779	7.83707
		15.5				15.5	5.88031				5.5	7.71216	7.95666		1.7	1.7	2.4936	3.69988	5.43911	1.7	1.7	9.63149	4.16774	3.0305	9.70418	3.90652	11.4102	9.12197	5.98761	1.7			11.1219	12.0823
		15.75				15.75	6.01275				5.75	7.02457	6.09847		1.7	1.7	3.70072	4.22725	5.58036	1.7	1.7	9.19381	3.85671	3.23301	9.59103	3.93965	10.1606	4.65332	5.00739	1.7			11.7211	8.98695
		16				16	5.82653				6	7.85963	5.84107			1.7	2.75304	3.90257	5.78972	1.7	4.17666	8.77184	4.19156	3.39683	7.32868	3.01373	10.885	7.67391	5.21303	1.7			14.8825	8.26022
		16.25				16.25	6.32251				6.25	8.74959	5.15868		1.7		1.9999	3.67294	7.05177	8.19855	1.7	10.3887	3.83487	4.23344	8.78897	1.49764	6.72047		6.56068	1.7	5.11875		11.9205	6.43994
		16.5				16.5	6.54761				6.5	8.30005	4.7786		1.7	1.7	2.18844	3.15934	5.46845	7.86379			4.3388	4.50223	8.40522	4.65592		8.68948	7.89625	1.7			12.3228	7.30427
		16.75				16.75	6.71622				6.75	8.56845	5.79272			1.7	2.12049	4.91874	5.42243	8.57099			3.75229	4.50635			10.2542	8.30686	13.2016	1.7				5.69501
		17				17	6.82123				7	6.7307	6.19913		1.7		2.29495		6.10687	8.06971	1.7	9.235	3.57994	4.2581	10.0733		10.2834	8.8163	10.661	6.38301			10.0767	6.56612
		17.25				17.25	7.08183				7.25	7.37384	6.06311		1.7	1.7	2.35491	6.1807	5.61727	8.34286	1.7	8.26429	4.29757	2.85922		1.7	12.533		10.5744	6.45907	5.36386			7.95899
		17.5				17.5	7.01366				7.5	7.85667	6.37843		1.7	1.7	2.8351	6.33796	5.83245	6.90568	1.7	8.63177	4.72844	5.04407		1.7		10.1378	10.651	7.19755	8.76053		9.92639	5.03312
		17.75				17.75					7.75	8.10652	6.01805		1.7	1.7	1.7	6.34964	4.76002	9.09003			4.87752	5.99417			10.6614	11.6284	9.83676	9.7583				6.22884
		18				18					8	10.9031	5.17868			1.7	1.7	5.54861	5.59033	7.8588			5.03848	4.39388		7.03328	8.97376		9.0278	8.31371				5.76842
											8.25	10.6206	1.7558		1.7		2.06337	6.84028	5.21308	1.7	1.7	7.71047		5.28032		5.22899		9.81665	5.82171	9.68114	10.6557			8.4784
											8.5	10.018	7.72861		1.7	1.7	1.7	7.95522	4.6076	8.75652	1.7	9.27617		5.31096			10.3728	11.7239	6.97213	8.91981	12.0303		9.35567	7.92288
											8.75				1.7	1.7	2.26857	6.65892	4.76531	9.3801	4.61619	10.4635		5.43255	9.33773	7.55651	11.5007	11.3593	7.1889	7.87587	11.4209			7.95366
											9		4.4457		1.7	1.7	2.31832	7.06638	4.32062	9.54714				7.73835	9.92135	10.0472	10.0895	9.38731	9.98588	7.76547				8.71183
											9.25		4.45247		1.7	1.7	2.98019	5.98097	4.82778	10.0185				7.16932	8.83496	8.23787	11.5876	10.9262	10.3074	11.7374				8.5375
											9.5		4.73429		7.68032	8.764	1.7	5.72765	3.53783	7.42338	5.49027	10.4604		6.68657	9.49602	7.76429	10.6515	9.18736	8.64222	7.11546	9.98001		7.98548	5.7673
											9.75		5.32638		8.08297	1.7	2.7315	6.08905	4.39403	7.83241				7.5584	8.88916	8.67521	11.7064	10.4308	8.38943	8.32517			12.2332
											10		5.14852		7.51679	1.7	2.50789	4.74795	1.7	7.58632				6.83377	8.81098	8.34695	11.0364	11.8378						9.5554
