# Supplementary material for: Heritable transcriptional defects from aberrations of nuclear architecture
Source: Nature. 2023 Jun 7;619(7968):184–92. doi: 10.1038/s41586-023-06157-7 (PMC10322708; doi:10.1038/s41586-023-06157-7)
Supplement: Supplementary file 15 — Source Data Extended Data Fig. 4 [file 41586_2023_6157_MOESM15_ESM.xlsx]

## Sheet: ExtFig.4a
ExtFig.4a
		RNAP2-Ser5ph
		intact	ruptured
	rep1	0.038557	0.046185
		0.061965	0.049189
		0.074721	0.004542
		0.505874	0.024727
		0.170511	0.05003
		0.051051	0.069355
		0.200427	0.026076
		0.084954	0.024701
		0.035539	0.041759
		0.052598	0.010485
		0.068455	0.037311
		0.223514	0.017649
		0.436048	0.085345
		0.164336	0.05909
		0.160885	0.029059
		0.16275	0.021559
		0.251389	0.151148
		0.115947	0.02522
		0.296739	0.071606
		0.392791	0.080261
		0.498048	0.020197
		0.25275	0.116229
		0.08906	0.006757
		0.336519	0.015913
		0.679886	-0.00061
		0.287467	0.017588
		0.227207	0.009634
		0.247131	0.012679
		0.534398	0.007337
		0.50611	0.009143
		0.136265	0.032989
		0.005326	0.006412
		0.233264	0.011524
		0.037422	0.019338
		0.013468	0.079368
		0.190743	0.035436
		0.026112
		0.045671
		0.033608
		0.203231
		0.038165
		0.016522
		0.25188
		0.030625
		0.324403
		0.018509
		0.171024
		0.088276
		0.188305
		0.311988
		0.13322
		0.055002
		1.23885
		0.32573
		0.113397
	rep2	0.076022	0.007549
		0.030562	-0.00601
		0.005886	-0.0068
		0.164604	0.002995
		0.059707	0.264834
		0.109491	0.004196
		0.113958	0.014604
		0.13929	0.009966
		0.036022	0.004451
		0.108466	0.01859
		0.121809	0.014976
		0.163405	0.016813
		0.11538	0.016558
		0.342572	-0.01143
		0.3507	0.030153
		0.01867	0.011118
		0.174419	0.011154
		0.39609	-0.00157
			0.009672
			0.033512
			0.018408
			0.090528
			0.027803
			0.031635
			0.064171
			0.007889
			0.088201
			0.028437
			0.011414
			0.033519
			0.156801
			0.020919
			0.02273
			0.032998
	rep3	0.047868	0.016449
		0.189194	-0.00653
		0.152764	-0.00137
		0.147032	-0.00608
		0.125682	0.152624
		0.36493	0.009324
		0.280253	0.033134
		0.060948	0.00207
		0.37167	0.005898
		0.707098	0.024233
			0.027134
			0.011604

## Sheet: ExtFig.4b
ExtFig.4b
		RNAP2-Ser5ph			RNAP2-Ser5ph			RNAP2-Ser5ph
		2h PN	2h MN		6h PN	6h MN		23h PN	23h MN
	rep1	1425.06	37.277	rep1	733.616	12.122	rep1	398.329	13.728
		1425.06	33.563		377.566	22.116		361.643	49.164
		1196.12	249.336		407.182	14.254		333.186	17.412
		1309.9	317.873		225.505	5.713		466.165	68.08
		1654.93	148.783		585.142	24.526		495.094	31.236
		1539.79	54.349		816.989	21.083		495.094	19.566
		696.89	-15.613		701.206	368.661		490.384	50.618
		888.415	-13.209		1154.76	533.88		392.907	7.721
		1091.48	87.74		837.816	1.271		480.138	40.896
		1161.61	240.462		618.489	22.099		459.006	28.597
		1188.02	1.524		624.571	39.529		459.006	76.444
		1188.02	6.354		624.571	55.513		339.674	3.387
		1188.02	52.227		1012.32	31.107		339.674	2.463
		1669.56	-27.46		1354.49	82.213		339.674	3.57
		1344.73	76.005		1226.79	14.787		396.355	32.316
		1360.06	23.261		1226.79	43.55		396.355	9.271
		1378.01	67.975		925.81	25.861		396.355	2.718
		1378.01	203.904		995.026	33.668		333.713	6.018
		1172.44	12.513		972.036	6.074		351.089	-0.945
		1172.44	8.058		811.814	190.102		462.713	4.31
		943.917	28.756		811.814	-0.982		462.713	15.313
		943.917	-5.921		315.719	0.572		513.616	4.725
		1238.47	203.802		821.569	59.23		565.35	2.271
		680.598	10.457		821.569	50.32		655.165	91.394
		1460.24	278.86		1223.57	25.174		655.165	35.306
		1470.32	532.268		1223.57	69.957		532.433	5.992
		1157.38	0.934		763.125	-9.45		532.433	-8.143
		1569.97	-48.779		885.221	41.031		604.363	17.024
		1569.97	848.547		346.22	8.461		604.363	8.791
		1004.09	265.573		660.345	155.252		344.265	40.25
		1059.86	240.772		660.345	157.839		344.265	26.528
		1328.91	0.945		660.345	143.074		485.103	16.595
		2241.34	65.993		768.366	136.105		484.094	78.743
		2241.34	98.611		505.781	-9.793		517.268	249.304
		622.198	29.824		756.132	13.413		300.9	11.938
		622.198	103.817		321.393	73.709		331.825	-2.746
		768.283	309.621		301.857	-3.336		352.838	63.822
		1292.37	182.05		565.289	-3.821		352.838	22.91
		1292.37	235.973		779.249	1.362		353.745	56.058
		1147.29	45.642		390.338	-5.01		547.665	9.275
		1337.23	156.18		560.655	6.071		314.424	45.074
		1337.23	96.514		499.045	36.588		314.424	101.921
		1124.35	439.127		886.271	348.952		314.424	207.133
		1124.35	179.047					279.597	9.291
		1124.35	343.649		895.755	3.082		548.311	23.23
		1733.3	111.483		758.589	60.062		308.981	-9.29
		1316.82	194.337		446.01	2.624		199.698	22.261
		914.929	175.47		999.761	-10.826		460.848	14.287
		914.929	130.902		999.761	7.918		463.175	103.873
		658.58	18.727		994.151	32.515		470.742	14.309
		569.199	25.382		994.151	-12.08		441.856	42.217
		665.022	32.044		767.632	33.279		371.115	0.55
		272.403	13.457		588.661	10.259		273.975	21.853
		701.724	95.125					475.487	-0.883
		551.47	231.825		786.334	117.898		475.487	-1.98
		768.339	70.953		786.334	249.963		445.715	0.615
		773.787	-23.335		353.804	160.16		366.652	42.71
		245.893	45.703		353.804	17.999		566	53.196
		474.506	153.129		462.713	4.872		588.347	51.143
		754.582	236.174		377.874	17.299		588.347	4.957
		1187.38	73.416		800.488	11.262		542.451	238.464
		804.795	127.603		800.488	4.226		337.094	3.301
		989.895	10.524		655.157	-10.672		472.987	218.818
		1041.41	329.134		655.157	31.129		274.268	21.513
		1041.41	108.204		166.54	19.502		300.694	22.602
		1212.65	768.013		166.54	26.078		481.223	7.368
		723.106	52.572		579.877	13.378		583.907	-7.57
		706.23	119.195		650.026	20.436		492.58	10.391
		853.82	89.782		885.084	17.83		613.328	35.149
		972.46	79.718		592.753	-1.952		466.78	21.504
		417.742	-19.166		592.753	-0.336		476.367	9.204
		520.845	59.755		514.991	12.921		276.283	30.539
		732.237	299.163		539.175	10.457		276.283	8.153
		558.214	14.819		468.16	10.836		339.7	277.248
		919.737	63.821					576.022	14.789
		819.834	466.964					629.753	8.343
		736.788	486.262					479.413	229.408
		671.451	305.384					457.001	-3.958
		671.451	251.461	rep2	673.967	29.08		535.907	49.205
		1105.3	247.722		292.21	79.239		241.625	35.885
		936.162	294.475		292.21	23.593		356.727	25.275
		573.685	-14.361		292.21	121.065		445.505	221.883
		1138.04	386.417		606.04	24.955		580.1	29.937
		1138.04	286.431		499.591	15.766		430.265	68.35
		874.067	167.531		818.858	27.538		381.591	8.932
		839.235	18.134		505.25	36.982		213.12	14.781
		622.312	22.563		572.088	3.296		231.541	57.221
		679.05	-16.594		872.595	60.55		503.502	219.551
		883.584	5.159		872.595	19.667		332.947	38.698
		671.082	-5.822		899.006	22.085		246.602	58.855
		620.735	231.892		561.35	40.61		299.789	25.054
		620.735	121.582		405.826	-6.844		299.789	67.007
		605.88	74.698		405.826	-4.518		237.002	19.022
		605.88	214.701		436.182	24.905		432.836	34.424
		605.88	97.911		652.848	167.745		432.836	60.931
		605.88	137.747		503.706	1.828		270.25	67.938
		716.923	138.483		593.192	152.393		270.25	7.901
		685.697	34.661		549.078	118.03		325.265	19.355
		685.697	11.182		997.507	12.91		325.265	164.62
		589.158	5.228		627.017	41.027		325.265	93.503
		713.469	432.047		542.718	14.189		261.801	1.189
		790.76	324.017		900.129	26.869		374.064	146.929
		760.521	54.015		686.44	22.286		374.064	27.36
		797.392	51.954		744.068	14.439		318.912	80.605
		797.392	49.112		784.167	54.853		318.912	36.977
		1004.65	8.782		881.776	674.537		318.912	16.774
		704.752	246.073		881.776	270.347		291.747	24.785
		1045.93	157.451		754.678	10.349		372.602	6.576
		994.069	239.338		754.678	43.677		372.602	4.07
		749.931	8.838		706.841	105.111		304.705	6.154
		852.796	99.66		741.496	6.257		379.558	27.869
		634.711	106.603		728.365	82.646		359.601	30.69
		370.892	40.194		728.365	104.079		290.122	9.201
		485.5	24.359		817.651	76.27		259.053	13.225
		814.112	92.025		889.17	68.244		391.577	29.259
		784.765	70.029		428.191	7.649		350.501	112.564
		509.725	46.685		428.191	121.251		350.501	8.667
		842.344	315.141		762.018	153.638		316.642	160.181
		842.344	350.945		762.018	42.307		373.397	18.681
		1021.88	393.36		568.006	276.972		322.547	2.78
		1147.35	290.888		568.006	43.551		326.083	25.837
		1431.99	364.855		627.453	27.495		304.371	13.986
		855.347	38.89		576.936	41.085		304.371	7.9
		1169.9	417.339		602.603	14.144		295.348	20.018
		743.774	351.323		602.603	49.283		295.348	21.025
		743.774	381.59		604.071	16.815		355.741	127.048
		743.774	126.815		540.657	82.453		135.071	31.938
		580.335	374.238		518.221	62.198		135.071	2.912
		580.335	77.152		847.95	39.156		244.269	7.785
		1031.75	-63.976		900.131	21.763		174.696	6.518
		654.167	166.855		613.003	16.111		174.696	10.302
		720.77	347.531		873.284	41.647		151.758	7.009
		720.77	-27.204		548.571	-24.026		204.206	5.044
		1560.73	347.23		380.058	-1.808		94.699	16.825
		1706.07	262.675		491.305	41.383		112.356	3.993
		1575.1	236.769		491.305	4.625		66.715	4.567
		1575.1	185.811		430.952	209.133		66.715	4.134
		1704.02	281.373		649.383	104.432		78.906	1.861
		1454.47	318.565		651.16	109.664		77.533	2.253
		1454.47	-82.393		569.654	40.644		113.249	5.157
		426.65	11.681		545.905	79.326		68.03	2.623
		203.593	18.418		809.44	-3.853		54.364	0.57
		211.392	26.001		809.44	126.5		39.806	1.958
		716.803	7.636		854.631	2.135		39.806	3.502
		494.018	6.742		823.151	3.641		23.49	12.553
		316.503	20.65		542.673	27.746		44.845	6.213
		377.657	-2.855		693.452	29.995		40.598	3.576
		509.485	15.343		543.686	-0.719		40.598	13.662
		439.949	137.856		235.167	50.739		40.598	27.602
		875.285	239.436		596.883	-6.824		40.598	12.047
		875.285	75.908		492.63	14.85		93.023	8.195
		309.673	-16.015		750.444	38.885		55.908	1.41
		102.41	1.416		750.444	48.59		216.139	23.694
		122.014	5.022		563.113	3.968		183.297	27.705
		122.014	2.024		470.688	290.792		208.196	33.884
		146.486	11.684		506.172	34.712		208.196	18.542
		146.486	19.37		325.403	8.86		208.196	14.908
		611.381	116.21		325.403	7.383		399.837	33.048
		497.4	38.537		522.319	127.219		419.905	24.812
		498.956	23.535		873.796	39.875		215.64	48.995
		383.696	45.999		484.563	46.6		215.64	43.22
		584.869	94.709		493.585	-0.251		215.64	36.769
		584.869	140.678		488.016	14.283		579.258	15.105
		1240.03	146.662		488.016	19.173		579.258	24.189
		1377.59	411.434		347.075	138.281		227.814	37.438
		905.055	192.041		686.654	44.8		291.272	22.259
		1058.32	195.294		787.101	8.362		269.06	26.982
		1156.8	146.309		787.101	41.753		286.645	46.117
		540.655	-9.163		602.853	19.94		1206.89	281.524
		576.302	-70.625		698.076	14.881		930.029	25.887
		611.328	93.376		883.465	55.534		935.305	118.504
		751.05	33.612		551.317	10.897		754.771	10.165
		640.562	179.773		490.75	6.905		754.771	25.366
		640.562	7.36		794.265	30.234		1002.98	113.735
		511.026	-4.337		659.949	3.39		1089.48	126.761
		511.989	113.331		488.64	2.415		961.661	52.893
		511.989	188.12		488.64	6.015		887.882	9.096
		429.826	63.586		488.64	24.239		971.134	-0.596
		429.826	84.966		585.18	5.824		809.011	14.974
		781.141	3.457		610.051	122.14		860.263	5.516
		311.054	73.089		401.235	25.438		1070.35	348.645
		843.96	130.205		711.073	104.274		723.262	18.257
		565.077	97.068		633.54	128.307		723.262	13.327
		565.077	164.17		633.54	27.693		723.262	6.613
		750.577	210.473		633.54	248.611		639.688	109.402
		1463.13	75.109		839.202	9.806		1428.85	32.808
		503.365	22.145		593.139	49.688		964.445	47.358
		719.51	132.763		593.139	107.914		905.411	27.728
		582.146	8.665		565.112	56.461		905.411	228.055
		675.259	13.505		565.112	41.226		905.411	38.295
		725.241	154.273		505.399	22.369		1304.3	22.94
		781.495	133.002		517.83	48.282		1089.55	7.267
		997.26	20.728		502.975	3.021		1154.3	43.196
		1019.58	129.245		677.19	74.667		1143.94	23.607
		714.042	-18.048		634.924	25.66		1076.13	21.685
		852.819	81.858		548.535	127.565		825.157	55.934
		852.819	96.525		592.117	99.628		769.533	61.937
		564.11	42.851		616.088	54.824		741.302	98.756
		949.041	26.792		722.556	18.885		1223.52	51.395
		623.396	-9.628		865.308	48.665		906.659	71.96
		766.785	18.15		797.539	70.137		1018.83	16.213
		664.122	44.68		640.287	93.065		1057.02	10.183
		970.34	262.834		617.22	13.096		1176.16	16.374
		1032.43	261.137		837.336	38.156		710.008	23.333
		1164.02	296.938		646.789	9.045		710.008	221.514
		327.305	5.436		712.237	195.934		1210.42	227.927
		338.084	39.925		733.862	122.22		885.197	168.845
		439.64	80.556		620.014	19.311		747.385	12.348
		380.662	148.281		598.629	70.64		954.302	112.382
		318.006	58.052		426.881	7.71		999.699	88.249
		191.057	38.223		426.881	23.555		1020.71	28.08
		120.79	34.813		676.483	64.907		1336.61	34.902
		596.075	18.257		561.999	5.375		1050.74	20.319
		596.075	60.127		864.235	3.296		896.109	135.686
		596.075	45.124		758.79	23.153		995.815	11.476
		542.239	188.167		589.817	38.405		1006.08	326.375
		262.98	23.1		693.919	114.088		789.103	22.324
		262.98	56.356		776.535	88.459		773.348	92.754
		345.448	-6.029					773.348	38.606
		493.377	147.497					1000.69	5.33
		493.377	13.332					964.521	173.022
		551.973	93.818					1047.47	120.845
		551.973	74.153					1320.37	635.744
		533.242	-12.462					963.233	131.255
		586.566	147.136					969.038	50.592
		180.477	69.742					1024.43	10.441
		446.546	69.087					577.085	7.317
		378.602	58.697					215.014	9.82
		213.874	-8.342					837.12	90.957
		213.874	-12.85					816.518	56.342
		208.853	24.376					1052.02	7.108
		522.67	23.472					1048.49	7.693
		307.959	-0.851					1020.78	36.173
		241.507	-9.076					1117.87	42.663
		766.498	162.51					822.297	27.127
		1382.94	211.95					822.297	167.116
		1849.92	7.004					1326.91	271.515
		1682.71	360.683					746.059	48.345
		1122.63	547.221					831.683	35.752
		1122.63	327.423					956.712	13.986
		1955.77	131.366					946.778	64.88
		1427.64	98.763					946.778	187.941
		715.66	41.12					466.327	20.445
		1026.45	350.019					466.327	151.635
		1026.45	250.219					535.825	56.45
		1026.45	391.94					535.825	30.349
		651.534	58.613					724.29	27.655
		1049.34	77.564					1042.48	137.711
		475.265	33.557					999.58	47.294
		475.265	95.782					999.58	84.052
		1126.39	-18.425					573.255	22.425
		1025.13	-31.378					904.696	-11.026
		1194.97	207.246					631.528	43.546
		1011.35	86.793					631.528	217.882
		1347.42	52.152					697.01	66.252
		1347.42	-42.542					845.924	194.888
		1521.91	-93.878					730.771	5.785
		1036.31	619.653					676.854	606.81
		998.91	33.084					452.333	105.362
		998.91	48.369					900.784	7.587
		1352.58	-88.675					949.419	19.415
		1053.09	249.483					989.617	219.919
		1053.09	-21.593					799.241	-3.379
		774.653	5.386					766.036	82.548
		722.557	52.358					766.036	128.248
		92.605	-1.714					766.036	66.322
		188.924	71.898					817.858	8.525
		188.924	39.637					796.362	24.932
		320.553	9.305					960.658	139.211
		348.296	-19.112					960.658	40.683
		348.296	70.742					960.658	5.361
		194.345	83.511					757.485	26.933
		194.345	43.611					964.76	76.75
		199.249	71.141					791.667	23.125
		199.249	27.547					771.893	4.73
		193.772	12.661					889.107	38.715
		173.97	2.706					159.934	24.364
		271.686	24.631					136.346	33.738
		291.244	78.448					136.346	98.336
		276.788	9.876					249.389	10.241
		310.675	-4.016					249.389	0.508
		310.675	25.302					379.017	0.233
		255.85	51.754					368.975	17.109
		162.028	5.045					200.572	-5.039
		304.443	-2.442					467.39	26.538
		459.818	53.7					311.52	70.217
		265.737	36.813					311.52	5.236
		406.785	216.522					313.219	14.843
		406.785	29.607					457.94	250.073
		406.785	27.583					406.731	16.229
		391.797	-10.231					318.658	27.722
		391.797	83.417					314.152	6.712
		500.825	-4.159					287.859	4.014
		648.214	143.672					690.169	14.194
		752.079	-9.379					577.022	64.796
		630.87	84.317					856.979	111.928
		595.649	10.754					1181.4	589.333
		742.132	50.517					904.709	109.021
		742.132	-19.863					904.709	278.768
		425.136	52.337					1064.25	134.345
		707.727	6.075					983.799	88.519
		425.814	116.56					983.799	182.831
		909.216	186.51					1179.52	4.344
		432.561	137.252					1179.52	67.41
		451.079	149.084					1179.52	132.981
		451.079	308.131					787.05	117.599
		505.26	279.107					787.05	135.943
		547.368	13.252					1392.13	98.483
		483.106	164.089					575.659	34.275
		712.24	208.989					682.235	217.848
		696.124	103.453					1083.88	27.174
		686.682	18.797					920.083	9.327
		686.682	195.404					302.282	32.843
		168.829	18.125					422.22	28.861
		149.098	29.566					336.371	7.793
		434.628	111.034					229.634	0.12
		831.874	93.802					241.21	7.139
		831.874	58.061					103.467	13.444
		793.641	108.054					103.467	4.649
		793.641	325.273					103.467	0.335
		1251.32	237.357
		1251.32	91.155
		1136.98	57.662
		842.176	338.645
		759.913	59.029				rep2	227.883	3.806
		783.496	82.409					433.697	18.671
		1177.83	235.769					272.981	55.358
		934.143	39.137					326.4	11.522
		750.052	201.547					308.213	51.707
		1317.26	46.52					308.213	26.501
		256.591	41.75					509.698	41.72
		598.616	43.498					509.698	36.9
		468.252	186.699					441.635	8.365
		468.252	174.933					441.635	14.955
		468.252	125.714					651.803	4.95
		799.713	16.451					618.395	60.55
		1129.85	114.193					836.812	115.827
		1129.85	53.411					752.508	101.837
		584.392	92.842					405.778	15.557
		584.392	242.963					405.778	13.182
		910.335	242.264					215.05	5.475
		854.563	381.916					422.145	61.459
		1055.72	420.446					364.272	0.018
		743.455	13.739					364.272	5.498
		396.405	26.267					779.003	-4.774
		1038.58	181.074					590.44	6.794
		608.557	188.521					588.315	42.392
		640.26	161.409					529.202	92.019
		434.943	74.784					621.194	43.631
		751.324	31.163					621.194	72.97
		696.459	331.63					545.184	15.298
		509.589	31.555					628.714	12.227
		463.993	160.42					628.714	136.868
		463.993	176.673					710.332	71.166
		826.643	5.449					710.332	31.216
		775.893	249.266					589.344	371.559
		577.72	258.915					589.344	17.11
		678.384	16.828					547.699	13.42
		1055.5	110.863					454.683	68.503
		590.168	53.143					490.955	1.543
		739.694	52.667					714.608	576.968
		739.694	14.783					664.891	25.058
		578.026	-19.949					422.59	1.671
		844.267	-1.45					238.405	7.07
		844.267	269.857					396.076	14.657
		844.267	96.918					296.879	9.462
		833.376	273.093					296.879	4.955
		833.376	254.907					598.83	34.488
		947.653	81.335					641.573	20.826
		380.003	108.172					807.845	48.94
		749.667	-35.838					807.845	5.666
		700.135	111.297					632.7	123.56
		663.472	253.178					863.411	2.909
		631.532	50.11					863.411	46.541
		895.742	428.969					438.663	25.11
		549.5	37.261					966.933	41.074
		689.199	90.808					780.912	428.718
		865.642	176.274					533.989	76.866
		795.543	340.686					616.171	24.101
		686.605	21.773					606.984	17.949
		375.966	45.716					645.266	-8.989
		375.966	132.992					949.803	6.633
		63.832	2.652					363.362	7.872
		35.327	6.942					363.362	9.276
		129.842	5.827					234.469	108.588
		129.842	18.711					542.111	-6.444
		167.552	-12.123					542.111	18.642
		167.552	29.633					483.425	33.339
								562.935	2.088
								463.151	10.129
								463.151	19.863
								842.404	18.179
	rep2	230.627	41.777					487.448	10.628
		163.604	91.788					743.875	236.71
		147.637	5.548					565.945	39.89
		206.387	32.908					780.465	221.062
		131.191	39.339					686.207	1.252
		139.717	15.092					493.789	130.443
		214.778	12.762					520.348	16.158
		158.004	32.696					947.52	17.307
		382.515	236.907					947.52	400.563
		168.236	38.04					606.304	12.922
		204.344	17.46					517.166	14.144
		250.214	40.11					443.613	45.562
		159.204	12.804					521.398	0.227
		224.022	115.682					366.877	10.993
		133.824	98.96					309.306	24.733
		241.371	12.071					309.306	5.148
		186.516	-0.069					309.306	0.692
		262.887	75.901					578.224	1.7
		199.989	25.633					334.451	8.899
		94.516	6.612					352.043	7.842
		313.36	70.605					465.788	21.691
		136.837	7.405					603.924	35.057
		198.566	116.275					411.584	5.381
		198.566	23.094					267.669	6.225
		252.542	8.078					135.653	-1.488
		307.761	22.07					135.653	1.719
		229.682	33.984					116.592	27.824
		258.992	80.371					330.949	3.386
		258.663	52.072					303.732	5.015
		175.101	91.215					263.785	19.077
		175.101	139.09					298.992	1.561
		255.172	109.441					443.544	10.911
		181.86	118.032					266.67	0.404
		175.059	10.314					275.61	5.535
		372.255	106.403					213.71	0.52
		269.949	81.568					213.71	3.964
		269.949	16.728					271.974	13.384
		314.488	65.404					307.089	3.009
		296.147	79.402					299.512	79.432
		242.888	75.886					283.4	25.749
		242.888	52.874					371.512	5.167
		252.355	49.283					371.512	7.385
		254.886	31.433					453.339	21.062
		272.799	-5.424					38.585	3.537
		272.799	-2.837					357.865	87.067
		90.376	3.142					495.736	97.692
		82.519	4.663					214.972	2.58
		195.62	2.879					230.967	8.318
		201.314	21.342					285.65	5.749
		220.35	72.036					380.222	3.864
		308.169	45.454					284.372	194.51
		199.455	94.38					110.539	6.715
		199.455	93.137					231.988	9.388
		545.763	89.733					473.86	9.479
		131.331	18.284					396.503	9.334
		311.35	17.91					556.232	16.577
		305.632	26.197					254.072	5.315
		224.564	123.522					254.072	5.775
		210.112	24.315					254.072	3.805
		210.112	295.342					254.072	4.207
		276.372	113.169					297.705	17.775
		247.791	5.908					329.797	68.168
		335.428	77.793					349.23	9.931
		130.697	64.193					260.403	6.84
		332.376	-7.01					391.594	7.311
		332.376	-3.106					360.025	51.662
		219.717	112.368					360.025	50.148
		136.909	218.829					332.334	37.872
		176.23	214.491					260.249	49.694
		315.064	204.971					251.447	22.178
		806.363	237.411					270.472	32.946
		695.257	627.072					270.472	92.656
		560.698	499.287					435.039	152.568
		947.601	608.45					435.039	26.599
		327.955	527.369					367.933	8.358
		633.019	61.302					366.408	-4.187
		144.791	109.342					286.056	2.76
		243.206	337.391					196.263	-1.335
		145.314	97.922					220.72	21.176
		145.314	55.325					198.781	16.776
		145.314	40.543					587.454	4.407
		97.685	132.968					408.097	13.676
		119.505	46.232					740.235	3.295
		200.318	148.134					740.235	8.23
		33.813	109.61					740.235	9.316
		132.541	117.928					589.823	6.732
		160.47	180.974					581.289	19.484
		197.425	79.44					511.189	46.277
		243.085	106.937					534.557	34.303
		243.085	328.797					305.606	50.304
		283.331	191.062					610.227	16.966
		188.934	391.37					593.75	4.732
		300.096	190.567					532.732	87.051
		233.387	162.296					532.732	44.43
		694.658	254.114					711.842	25.642
		694.658	23.003					455.146	2.679
		458.961	327.683					972.894	2.914
		363.987	375.858					485.723	2.038
		599.967	78.851					85.268	2.606
		574.57	647.949					711.613	188.459
		399.82	8.865					419.707	73.205
		399.82	222.838					462.78	15.271
		430.363	163.19					549.195	59.569
		312.658	196.094					581.96	17.548
		547.023	115.114					477.636	23.882
		347.167	181.199					477.636	31.862
		261.209	375.651					477.636	22.219
		397.348	219.073					715.878	6.567
		381.836	158.782					496.22	96.439
		278.611	443.826					496.22	27.397
		389.704	76.872					722.054	124.1
		278.531	90.621					621.34	6.145
		343.433	379.666					366.342	5.35
		250.965	123.031					366.342	3.651
		247.921	50.04					369.24	11.681
		297.103	48.775					369.24	6.864
		434.948	636.949					413.85	6.958
		312.375	249.014					468.967	185.753
								416.373	-2.502
								726.114	10.466
								726.114	6.448
								647.926	4.891
	rep3	479.496	58.406					537.765	5.998
		963.485	19.161					686.847	6.643
		963.485	56.718					480.916	8.608
		738.079	43.837					635.572	-1.001
		738.079	67.789					589.428	5.845
		651.017	187.956					561.319	10.69
		224.62	13.698					685.992	114.354
		224.62	62.964					685.992	257.918
		677.946	34.826					226.303	10.068
		716.618	450.315					226.303	8.975
		716.618	254.196					551.381	86.457
		558.837	31.89					724.95	96.228
		805.152	202.273					724.95	64.946
		805.152	1.239					501.977	54.962
		967.539	33.847					794.027	347.32
		558.774	122.481					794.027	6.264
		852.659	59.965					794.027	99.099
		689.721	205.676					370.042	39.515
		824.288	30.83					565.951	43.025
		620.972	9.142					664.526	76.673
		620.972	9.544					664.526	29.733
		800.971	-7.129					639.401	96.143
		800.971	22.848					480.707	8.486
		869.922	142.388					677.522	12.472
		869.922	137.61
		869.922	85.623
		868.669	499.106
		868.669	314.376				rep3	257.38	2.193
		651.784	17.406					697.446	15.508
		484.355	68.248					445.45	4.45
		542.048	3.983					522.086	12.212
		641.785	29.303					522.086	9.817
		843.39	92.605					771.263	27.59
		636.012	119.904					373.571	-6.241
		636.012	110.357					662.42	100.721
		923.364	171.427					367.526	6.34
		923.364	20.102					367.526	-2.291
		984.725	70.684					98.272	9.56
		931.406	25.818					430.762	4.518
		738.101	11.101					329.109	29.765
		479.652	36.445					279.608	1.707
		621.76	14.7					20.881	3.179
		776.413	31.045					20.881	1.726
		425.543	19.264					191.91	3.815
		967.661	-6.246					148.418	-0.121
		469.295	44.18					78.621	1.12
		480.278	31.65					306.291	95.832
		745.209	132.952					306.291	170.498
		279.589	25.342					128.819	5.17
		350.548	61.877					128.819	-0.048
		411.566	31.964					28.074	3.034
		496.066	24.198					28.074	1.223
		496.066	96.806					216.486	0.699
		431.478	7.614					247.278	28.003
		852.623	9.264					184.549	6.56
		621.792	103.904					239.062	30.463
		625.326	215.592					212.29	45.188
		462.471	8.286					212.29	58.322
		965.249	65.538					147.687	-0.214
		626.969	30.539					147.687	33.584
		472.285	181.64					345.847	-5.676
		608.214	107.434					44.78	1.57
		608.214	222.68					79.213	1.303
		697.713	95.96					291.048	-1.901
		697.713	82.142					376.216	-0.515
		592.106	103.894					442.688	-2.69
		654.885	14.371					283.264	43.233
		616.664	81.542					311.884	2.908
		616.664	55.102					234.32	7.764
		718.762	30.521					173.403	0.359
		420.394	30.577					346.204	2.042
		696.173	-3.835					339.337	8.223
		533.545	10.689					275.961	7.488
		779.381	34.886					255.606	2.966
		454.035	36.473					67.352	2.24
		709.307	136.761					391.862	11.779
		721.092	276.218					385.224	4.198
		736.653	164.591					345.677	0.306
		736.653	1.267					337.928	-6.387
		507.607	24.81					230.418	2.106
		507.607	242.739					234.32	16.404
		462.02	7.8					346.204	5.262
		462.02	136.385					312.508	16.347
		547.218	1.972					317.414	12.029
		547.218	209.469					275.961	11.761
		693.69	23.55					306.664	12.283
		651.876	127.297					265.485	8.527
		564.02	9.408					356.104	17.613
		564.02	-25.132					106.439	5.095
		675.281	55.41					230.938	43.692
		511.576	53.117					298.16	45.548
		511.576	53.516					372.816	54.816
		511.576	15.8					162.497	20.423
		386.916	15.552					234.152	85.449
		387.385	142.829					166.999	46.802
		687.773	39.021					275.036	16.763
		646.991	34.743					339.156	126.054
		775.13	83.24					377.437	266.885
		775.13	32.873
		474.06	5.053
		762.843	112.303
		762.843	29.276
		706.65	126.6
		832.37	28.112
		832.37	1.567
		627.348	234.462
		612.254	39.132
		693.417	25.014
		752.229	2.444
		752.229	-1.989
		851.791	16.565
		851.791	31.512
		851.791	21.086
		851.791	77.006
		611.653	39.962
		613.332	-1.84
		639.029	38.528
		691.072	56.955
		570.884	10.797
		615.628	-25.714
		615.628	-8.44
		615.628	6.639
		815.792	-8.214
		654.486	122.034
		730.034	63.479
		587.916	0.275
		873.025	275.56
		735.092	24.582
		799.243	31.584
		799.243	26.614
		540.818	12.997
		870.546	357.448
		900.532	56.854
		534.477	-29.254
		392.012	17.802
		350.38	-8.738
		769.784	21.1
		445.652	13.46

## Sheet: ExtFig.4c
ExtFig.4c
		RNAP2-Ser5ph
		2h PN		23h MN
	rep1	0.050054	rep1	0.323324
		0.136322		0.743682
		1.09239		0.020743
		0.04674		0.147366
		0.513573		0.132009
		0.093003		1.62212
		0.070837		-0.00226
		0.180185		0.063631
		0.298215		0.105702
		0.256559		0.204485
		0.042524		0.169031
		0.082764		0.161982
		0.050564		0.051136
		0.331135		0.380079
		0.124425		0.120476
		0.119705		0.122323
		-0.03933		0.024492
		0.879701		0.364861
		0.081058		0.007105
		0.087043		0.007223
		0.269365		0.05257
		0.046		0.034635
		0.643807		0.233785
		0.073973		0.344285
		0.113608		0.062719
		0.243295		0.04951
		0.237249		0.047359
		0.111647		0.03114
		0.148439		0.340189
		0.086159		0.071492
		0.492666		0.032372
		0.094755		0.058722
		1.1609		0.071706
		0.020423		0.042887
		0.168515		0.061069
		0.898692		0.01417
		0.073391		0.025275
		0.058728		0.036509
		0.050668		0.048255
		0.21498		0.383439
		0.225722		0.39605
				0.013358
				0.105196
				0.085491
	rep2	0.2803
		0.103711
		0.471835
		0.079905	rep2	0.029931
		0.505178		0.068439
		0.159098		0.011527
		0.051471		0.007474
		0.12556		0.010941
		0.185035		0.730961
		0.122883		0.477149
		0.058048		0.385679
		0.076882		0.080962
		0.073272		0.041278
		0.100171		0.054412
		0.022946		0.083498
		0.0669		0.068708
		0.062362		0.014773
		0.077689		-0.00273
		0.074182		0.16604
		0.108161		0.033398
		0.070437		0.026276
		0.084999		0.065413
		0.096539		0.075201
		0.034668		0.045235
		2.29798		0.056604
		3.36159		0.409258
		0.040804		0.042054
		0.121172		0.051115
		0.080795		0.163159
		0.040273		0.015686
		0.023226		0.061657
		0.115699		0.068127
		0.04997		0.032
		0.049622		0.066844
		0.046158		0.328731
		0.021647		0.088272
		0.038415		0.016739
		0.061407		-0.00186
		0.09414		-0.033
		0.07784		0.009475
		0.063646		0.14971
		0.1734		0.183505
		0.056126		0.014168
		0.055366		0.079338
		0.122758		0.590778
		0.26248		0.189473
		0.119246		0.29443
				0.246354
				0.095824
				0.018377
				0.015214
				0.269714
				0.036473
				0.03867
				0.056449
				0.123009
				0.061651
				0.095576
				0.075833
				0.526964
				0.082049
				0.098218
				0.295142

## Sheet: ExtFig.4e
ExtFig.4e
			EU (MN:PN)	RNAP2-Ser5ph (MN:PN)
			0.348782	0.034528
			0.265061	0.069878
			0.263661	0.056762
			0.232525	0.121252
			0.120118	0.032206
			0.111557	0.023817
			0.524195	0.28354
			0.336076	0.254848
			0.150313	0.169215
			0.017213	0.02895
			0.091722	0.026469
			0.364091	0.285438
			0.367565	0.251919
			0.555809	0.375416
			0.767018	0.697202
			0.14557	0.288818
			0.481251	0.700077
			0.679154	0.646073
			0.088294	0.188228
			1.29778	0.809709
			0.075361	0.01221
			0.205761	0.096011
			-0.01187	-0.00614
			0.133875	0.018861
			0.16379	0.024755
			0.495356	0.359915
			0.720334	0.501599
			0.156627	0.055114
			0.157284	0.109077
			0.603728	0.441807
			0.815728	0.493032
			1.05981	0.563072
			0.735447	0.482071
			0.174944	0.04008
			0.17568	0.101364
			0.636937	0.327898
			0.091295	0.047384

## Sheet: ExtFig.4f
ExtFig.4f
			RNAP2-Ser5ph (MN:PN)
		rep1	0.46465
			0.207653
			0.195906
			0.008073
			0.303977
			0.372611
			0.044944
			0.004685
			0.029374
			0.274071
			0.028604
			0.296907
			0.025297
			0.398702
			0.48145
			0
			0.235953
			0.302565
			0.044992
			0.047081
			0.205169
			0.29707
			0.119268
			0.032721
			0.318054
			0.171977
			0.118012
			0.401362
			0.322192
			0.353913
			0.186968
			0.077643
			0.054545
			0
			0.138347
			0.110929
			0.17845
			0.127228
			0.077503
			0.153055
			0.731894
			0.001767
			0.102334
			0.186069
			0.132131
			0.302826
			0.046841
			0.135543
			0
			0
			0
			0.143609
			0.361907
			0.424098
			0.093271
			0.192088
			0.336344
			0.275882
			0.0493
			0.158266
			0.123775
			0.085215
			0
			0
			0.328413
			0
			0.029691
			0.137927
			0.154665
			0.021143
			0
			0.114831
			0.008744
			0.36452
			0.026527
			0.195545
			0.303904
			0.22775
			0.181191
			0.291544
			0.198986
			0.028415
			0.19113
			0.003961
			0.193496
			0.123905
			0.095152
			0.384121
			0.077848
			0.572911
			0.10334
			0.102225
			0.109105
			0.009824
			0.54315
			0
			0.425879
			0.058431
			0.248193
			0.278855
			0
			0.111653
			0
			0.549165
			0.019635
			0.118784
			0
			0
			0.159879
			0.292373
			0.013142
			0.10654
			0.25464
			0.030603
			0.045265
			0.392038
			0
			0
			0.571919
			0.154689
			0.127852
			0
			0.110082
			0.763524
			0.003375
			0.051341
			0.326992
			0.093406
			0.039581
			0.294794
			0.347588
			0.04551
			0.092148
			0.66716
			0.028607
			0.32997
			0.134245
			0.352775
			0.100577
			0.429598
			0.329035
			0.052746
			0.131891
			0.844602
			0.08338
			0.113089
			0.247695
			0.004344
			0.30798
			0.091345
			0.215558
			0.002658
			0.473491
			0.023505
			0.471953
			0.017053
			0.423338
			0.059617
			0.06245
			0.465439
			0.057493
			0.316949
			0.255637
			0.401143
			0.100622
			0
			0.084062
			0.074382
			0
			0.065153
			0.288528
			0.14149
			0.047225
			0.031999
			0.032411
			0.030822
			0
			0.182952
			0
			0.00483
			0.402598
			0.764038
			0.403569
			0.036268
			0.162794
			0.169656
			0.13721
			0.634659
			0.168871
			0.166693
			0.483021
			0.092268
			0.144684
			0.167742
			0.992793
			0.180885
			0.247214
			0.138285
			0.363523
			0.058369
			0.105617
			0.14245
			0.308556
			0.033962
			0.614976
			0
			0.139376
			0
			0.28223
			0.14815
			0.019974
			0.002456
			0.066713
			0.011691
			0.251732
			0.182359
			0.042866
			0.056794
			0.01634
			0.038023
			0.025627
			0.01123
			0.028849
			0.032894
			0
			0.169072
		rep2	0.0409584
			0.107895
			0.0810591
			0.132163
			0.194785
			0.237856
			0.0945009
			0.0138441
			0.32528
			0.0410259
			0.42133
			0.189026
			0.653852
			0.0413851
			0.527051
			0.322
			0.264883
			0.0835716
			0.210115
			0.447305
			0.0650859
			0.243382
			0.0748412
			0.45913
			0.230635
			0.267412
			0.160845
			0.103352
			0.14996
			0.0539728
			0.266985
			0.0422846
			0.0832026
			0.163319
			0.00989325
			0.0706612
			0.234145
			0.262142
			0.198252
			0.2883
			0.401943
			0.316717
			0.0698793
			0.0946735
			0.148863
			0.0117967
			0.0516169
			0.280401
			0.185007
			0.167605
			0.221686
			0.142451
			0.308888
			0.355896
			0.212152
			0.264478
			0.26585
			0.241418
			0.260929
			0.148705
			0.0611515
			0.365192
			0.00641877
			0.0522688
			0.354787
			0.171588
			0.110518
			0.0310558
			0.207925
			0.440955
			0.483817
			0.255965
			0.247513
			0.421375
			0.0540317
			0.235637
			0.213928
			0.00970176
			0.534765
			0.428742
			0.129654
			0.205307
			0.352505
			0.313109
			0.0102984
			0.146197
			0.165724
			0.21461
			0.142234
			0.0248409
			0.455125
			0.393351
			0.149183
			0.0944401
			0.0429863
			0.00939014
			0.028214
			0.420945
			0.0286193
			0.0317464
			-0.000443927
			0.24742
			0.306146
			0.209144
			0.133474
			0.152978
			0.318559
			0.398654

## Sheet: ExtFig.4g
ExtFig.4g
	Left							Right
			RNAP2-Ser5ph (MN:PN)	H3K27ac (MN:PN)						RNAP2-Ser5ph (MN:PN)	H3K27ac (MN:PN)
		rep1	-0.00208	-0.02697					rep1	0.017159	0.057661
			0.011062	0.015021						0.690663	2.78247
			0.032144	0.23543						0.396871	0.89447
			0.042538	0.267714						-0.03007	-0.18919
			0.065259	0.288009						0.661518	2.34517
			0.054621	0.269714						0.487871	3.95791
			0.052905	0.200368						0.454009	1.28118
			0.082644	0.452124						0.018972	0.057895
			-0.00998	0.141739						0.315521	0.811326
			0.027818	0.577379						0.355509	1.63315
			0.020298	0.394479						0.017881	0.22017
			0.213845	0.614855						0.244896	1.22827
			0.034678	0.265769						0.006622	0.032234
			0.001659	-0.00095						0.000965	0.003625
			0.116179	0.189839						0.273713	0.640127
			0.012623	0.016519						0.007232	-0.01435
			0.016258	0.399572						0.141252	0.189574
			0.033584	0.152295						0.069342	0.150446
			4.86e-05	0.055726						0.036499	0.039624
			0.014071	0.009651						0.024882	0.037857
			0.003688	0.003565						0.047383	0.092941
			0.052978	0.471893						0.427668	1.70821
			0.241597	1.026						0.380409	2.62346
			0.086804	0.12965						0.006905	0.007166
			0.224253	0.582496						0.53619	1.86593
			0.010616	0.015903						0.417435	1.11291
			0.004915	-0.04539						0.549746	2.84023
			0.040499	0.266107						0.020925	0.134972
			0.068383	0.324711						0.35723	1.08478
			0.056288	0.217401						0.047393	0.340666
			-0.01862	-0.0316						0.208275	0.906361
			0.074488	0.242271						0.036697	0.103689
			0.022195	0.849974						-0.00185	0.00665
			0.056358	0.746315						0.006245	0.013036
			0.006855	0.026687						0.063507	0.290344
			0.048149	0.054318						0.01581	0.011729
			0.022628	0.484858						0.01288	0.019918
			0.025359	0.021063						0.008187	0.077567
			0.064872	0.578975						0.012736	0.129311
			0.021176	0.18856						0.023391	0.17473
			0.103307	0.739422						0.003686	0.064424
			0.107678	0.684631						0.019728	0.075409
			0.18494	0.325158						0.434174	1.29701
			0.049147	0.048187						0.006465	0.172795
			0.305443	1.0955						0.111078	0.267312
			0.012878	0.464364						0.012869	0.074738
			0.08853	0.547838						0.018515	0.073316
			0.273219	1.84299						0.063125	0.21362
			0.029319	0.093154						0.470926	1.4514
			0.023286	0.239731						0.004258	0.007956
			0.034561	0.2775						-0.01329	-0.05649
			-0.00873	-0.09206						0.008394	0.074155
			0.066396	0.362717						0.011348	0.08456
			0.017723	0.09083						0.011878	0.101257
			0.007096	0.026938						0.23319	1.1025
			0.009244	0.146419						0.530934	4.37644
			0.161708	0.304794						-0.03808	-0.09713
			0.481987	3.19848						0.022488	0.071126
			0.076245	0.589766						0.127815	0.176345
			0.090777	0.189658						0.016589	0.144492
			0.014057	0.140288						0.478696	1.65551
			0.03904	0.064287						0.01176	0.095532
			0.140305	0.469591						0.601626	5.10756
			0.05167	0.094189						0.019918	0.115072
			-0.0068	0.003671						0.362	0.648567
			0.003989	0.034542						-0.0318	-0.00346
			0.019823	0.033487						0.142663	7.12943
			0.173547	0.050542						0.456518	3.91648
			0.121619	0.735931						0.405312	1.6633
			0.030855	0.170448						0.458151	2.34107
			0.018583	0.075064						0.022581	0.081441
			0.021511	0.069431						0.038902	0.439905
			0.012387	0.021651						0.03069	0.121772
			0.025808	0.335177						0.026346	0.076412
			0.530516	0.808557						0.029533	0.123842
			0.066572	0.090635						0.767846	1.53349
			0.040643	0.002504						0.229448	0.295003
			-0.00094	0.126558						0.741073	2.52824
			0.036166	0.163371						0.435995	2.32585
			0.021477	0.099231						0.565777	0.521241
			1.23416	2.92472						0.435886	0.790967
			0.06363	0.669415						0.10021	0.289258
			0.082831	0.049469						0.185617	1.1409
			0.029896	0.122138						0.013275	0.06515
			0.008667	0.047733						0.028306	0.18653
			0.450098	1.37679						0.385771	1.12948
										0.613292	3.36067
										0.881553	2.48394
										0.649979	5.04129
										0.033131	0.030046
										0.006482	0.176484
										0.035623	0.037142
		rep2	0.282313	0.308448						0.0232	0.460254
			0.081454	0.212441						0.022241	0.126808
			0.017992	0.187616						0.272214	1.49158
			0.257307	0.492722						0.028084	0.161782
			0.019061	0.015804						0.010422	0.120335
			0.025051	0.268423						0.477932	0.903074
			0.047372	0.323303						0.042115	0.157454
			-0.00312	0.019609						0.198456	1.16877
			0.016093	0.096756						0.662049	0.920298
			0.007966	0.001868						0.446982	2.65184
			0.02757	0.230526						0.166912	0.634666
			0.022652	0.352161						0.006074	0.046705
			-0.03573	-0.1362						0.067648	0.667909
			0.007473	0.07414						0.076198	1.38692
			-0.00997	-0.0049						0.413464	1.86829
			0.017136	0.61983						0.651369	2.25669
			0.063099	0.328485						0.201542	1.18955
			0.038451	0.174642						0.291275	1.17952
			0.035932	0.377565						0.366866	2.61799
			0.02549	0.259388						0.010833	0.034223
			0.005602	0.050131						0.042207	0.181879
			0.009081	0.142106						0.015277	0.033387
			0.007826	0.077939						0.055417	0.062479
			0.123354	0.446441						0.041072	0.171201
			0.126068	0.857231						0.473594	1.80971
			-0.01106	-0.02795						0.029476	0.188292
			-0.0098	-0.06598						0.454455	0.864024
			0.092805	0.108197						0.589071	4.04097
			0.060709	0.061768						0.811309	3.00877
			0.09636	0.328085						0.31358	1.05169
			0.022081	0.174459						0.227468	1.14199
			0.009075	0.004668						0.559117	0.827104
			0.005013	0.063035						0.0363	0.273027
			0.360626	0.887722						0.029043	0.02647
			0.060011	0.924905						0.013864	0.069819
			0.012158	0.081354						0.019961	0.169331
			0.037043	0.145015						0.620302	3.60778
			0.003341	0.04789						0.010081	0.080876
			-0.03341	-0.11469						-0.00686	0.080271
			0.023114	0.169838						0.120474	1.70196
			0.020142	-0.0052						0.059381	0.099344
			0.060442	0.510925						0.37711	1.58733
			0.279112	0.61707						0.064366	0.357747
			0.011993	0.096965						0.997522	1.58708
			-0.02684	-0.02755						0.727777	3.11307
			1.23468	1.07848						0.688692	3.01645
			0.027043	0.213685						0.522279	4.08634
			0.069378	0.141334						0.361434	1.58459
										0.019133	0.036846
										0.482909	2.50566
										0.530547	0.94133
										0.331237	1.08156
										0.004691	-0.00167
										0.364825	3.79781
										0.145279	0.324853
										0.495144	6.76572
										0.136815	0.322979
										0.052061	0.182003
										0.760882	1.86929
										0.414625	1.3405
										0.72223	2.61337
										0.016788	0.081
										0.722498	2.43993
										0.312446	2.14339
										0.367513	0.496714
										0.010696	0.048676
										-0.00869	-0.00582
										0.019143	0.219344
										0.013708	0.074595
										0.346615	1.09926
										0.023987	0.136042
										0.018502	0.055188
										0.034178	0.039743
										0.001908	-0.00174
										-0.01591	-0.0227
										0.024977	0.050581
										0.511323	1.92273
										0.621623	1.11236
										0.39049	0.93299
									rep2	0.00287	0.043204
										0.312611	1.1098
										0.009489	0.090578
										0.249199	1.30326
										0.063027	0.200911
										0.03749	0.222826
										0.606817	6.12481
										0.007355	0.06001
										6.11e-05	0.017268
										0.003333	0.012725
										0.096638	0.240608
										0.656074	2.43975
										0.120457	1.06942
										0.002814	0.034127
										0.021736	0.08385
										0.018948	0.044321
										0.074227	1.48073
										0.018184	0.038689
										0.014852	0.071375
										0.464189	1.59026
										0.015408	0.076007
										0.013907	0.052011
										-0.0072	0.020656
										0.007031	0.037077
										0.037835	0.12033
										0.032747	0.055469
										0.799435	2.02758
										0.022598	0.029824
										0.006931	0.073361
										0.131917	0.784488
										0.206637	4.37162
										0.27414	0.79666
										0.257734	0.918952
										0.004288	0.011064
										0.006304	0.058879
										-0.02083	0.010782
										0.330832	1.36662
										0.004673	0.040705
										0.001525	0.013109
										0.008552	0.027082
										0.007412	0.023693
										0.497765	4.46886
										0.0097	0.089157
										0.060444	0.9249
										0.345548	0.818493
										0.017439	0.019781
										0.357005	2.77424
										0.020679	0.183526
										0.153539	0.771932
										0.041942	0.071587
										0.003137	1.04148
										0.008696	0.040949
										0.306349	1.19681
										0.58936	0.62801
										0.082674	0.551662
										0.022014	0.138408
										0.322737	2.47102
										0.024021	0.106984
										0.48146	1.22087
										-0.00738	-0.02326
										0.278977	1.11398
										0.007347	0.049446
										0.273636	1.33633
										0.032548	0.1311
										0.005113	0.061224
										0.008749	0.020963
										0.031473	0.075827
										0.028234	0.104097
										0.034341	0.136101
										0.46834	2.38995
										0.271509	2.01916
										0.337651	1.97112
										0.333943	0.587944
										0.350783	1.82182
										0.031926	0.040201
										0.129032	1.03365
										0.395047	3.35546
										0.339915	2.95572
										0.021751	0.166477
										0.049545	0.233128
										0.030728	0.020946
										0.498398	3.70941
										0.012084	0.054559
										0.005647	0.090739
										0.005881	-0.0008
										0.339883	1.38394
										0.01179	0.041525
										0.010533	0.018521
										0.031651	0.060416
										0.587373	1.24731
										0.200771	0.778537
										0.310877	1.55328
										0.405051	1.31032
										0.037978	0.063701
										0.043182	0.137984
										0.606952	1.49493
										0.267055	1.72335
										0.085434	1.19035
										0.039114	0.042719
										0.613555	5.50567
										-0.00079	-0.06653
										0.029229	0.091841
										0.03669	0.064889
										-0.00456	0.012618
										0.018096	0.013548
										0.444602	0.948871
										-0.01274	0.054194
										0.41468	3.11998
										0.234752	1.54554
										0.263248	0.578448
										0.343118	0.872423
										0.021083	0.037276
										0.006056	0.011309
										-0.00866	-0.03701
										0.00207	0.038752
										0.384897	0.938682
										-1.2e-05	0.002501
										0.472848	0.980901
										0.012275	0.169973
										0.074596	0.197176
										0.314894	1.20397
										0.357685	1.3678
										0.024562	0.319823
										0.030889	0.054955

## Sheet: ExtFig.4i
ExtFig.4i
	Left						Right
		CDK9 (MN:PN)	RNAP2-Ser5ph (MN:PN)					CDK12 (MN:PN)	RNAP2-Ser5ph (MN:PN)
	rep1	0.060088	-0.01667				rep1	1.1744	0.245934
		0.002023	-0.02597					0.028193	0.587061
		-0.23644	-0.01825					0.037832	-0.00662
		0.443462	0.256475					0.085034	0.027075
		-0.09218	0.120256					0.020319	-0.00039
		0.342483	0.143216					0.772981	0.122026
		-0.17354	0.007298					0.108844	0.026842
		-0.09839	0.004108					0.056829	0.010229
		0.156101	0.017252					0.70127	0.090725
		0.296279	0.24553					0.107947	0.005668
		1.39719	0.610802					0.041161	-0.01523
		0.153951	-0.01206					0.456772	-0.02489
		0.333343	0.143873					0.078746	0.007211
		0.101299	0.58375					0.122237	0.012575
		0.474507	0.027022					0.250703	0.112874
		0.724279	0.01769					0.275303	0.048074
		0.178136	0.004207					0.883984	0.180083
		0.25173	0.231112					0.450826	0.460236
		0.549809	0.337925					0.027145	-0.02476
		-0.3029	3.97e-05					0.372988	-0.00971
		-0.20614	0.00054					0.207792	-0.03849
		0.274341	0.021799					0.016989	0.054023
		0.145674	0.048543					0.005724	0.010847
		0.294203	0.014544					0.127368	0.011346
		0.392767	0.307721					0.08908	0.010524
		0.671185	0.610425					0.028126	0.016216
		0.351216	0.06168					0.08556	0.126251
		0.277718	0.015507					0.551572	0.079835
		0.114512	0.016156					0.112802	0.092265
		0.066614	-0.02177					0.574717	0.097217
		0.711794	0.062169					-0.01874	-0.00356
		-0.16746	-0.01233					0.855171	0.410527
		-0.10262	0.008261					0.023255	0.008136
		0.613535	0.23648					0.197345	0.057801
		0.27372	0.051259					0.550455	0.137438
		0.934411	0.584646					0.405863	0.061592
		0.249848	-0.01882					0.262384	0.144213
		0.085649	-0.00301					0.158467	-0.04707
		0.147688	0.047608					0.277789	0.406696
		0.471406	0.106425					0.453102	0.354681
		0.724208	0.149708					0.659684	0.117536
		0.470748	0.381206					0.636842	0.275098
		0.183347	0.216185					0.037363	0.011897
		0.439587	0.010687					0.174156	0.018972
		0.125306	0.011924					0.210982	0.036536
		0.396535	0.090212					0.448305	0.027688
		0.427849	0.25757					0.192458	0.05664
		0.168591	0.051414					1.12694	0.458308
		0.056455	-0.02247					0.903046	0.274094
		0.61184	0.389051					0.0336	-0.00208
		-0.02011	-0.0132					0.08276	0.041367
		0.559779	0.063335					0.129488	0.110392
		0.179608	0.009906					0.079619	0.124438
		0.496686	0.057171					1.20667	0.297474
		0.173253	0.031796					0.829262	0.327642
		0.678049	0.150158					0.133355	0.062885
		0.575992	0.569545					1.088	0.045131
		0.257479	0.289379					0.850199	0.184587
		0.181808	0.000541					0.534373	0.156391
		0.167501	0.128628					0.115413	0.003761
		0.33788	0.404799					0.866193	0.290489
		0.401191	0.29177					0.034838	-0.01467
		-0.09234	0.002808					0.013705	-0.00474
		-0.59292	-0.01784					0.004093	-0.00142
		-0.08897	0.015945					0.508842	-0.28811
		1.09691	1.21125					1.08386	0.200205
		0.052337	0.009023					1.89895	0.295614
		0.014729	-0.01268					-0.00977	-0.00273
		0.09784	-0.0371					0.072217	0.011615
		-0.81669	0.042201					0.152678	0.103048
		0.208694	0.020804					-0.01056	-0.10179
		0.122673	0.050345					-0.02327	-0.0389
		0.356796	0.320451					0.770732	-0.01055
		0.307949	0.009699					0.095754	0.027769
		0.362416	0.574678					0.834368	0.263691
		0.117229	0.019457					0.656853	0.009305
		0.152153	0.062951					0.827163	0.114571
		-0.15933	0.019058					0.128257	0.036703
		-0.37572	0.019604					0.169757	0.009532
		-0.26901	0.107999					0.086986	0.021705
		0.868993	0.585845					0.013954	-0.01707
		0.691554	0.641858					-0.00878	-0.00661
		-0.59806	0.166679					0.089244	0.02524
		-0.35964	-0.00471					0.571697	0.094031
		0.036546	0.383681					0.01953	-0.02352
		0.190712	-0.01628					0.277306	-0.00323
		0.350631	0.065024					0.0004	0.003849
		0.426083	0.090004					0.016927	0.007566
		0.055041	-0.00639					0.006624	0.002327
		0.540884	0.266401					1.01646	0.497549
		22.9188	0.373647					0.425992	0.462594
		0.165816	0.018854					0.017416	0.00149
		0.267032	0.06319					0.066609	0.009527
		0.434546	-0.01832					1.02506	0.882549
		-0.01666	0.009396					0.06881	0.040106
		0.574047	0.002104					0.035215	0.056465
		0.331679	0.445912					0.100838	0.119092
		0.190422	0.138405					0.025588	-0.00073
		0.544761	-0.02797					0.057592	-0.00363
		-0.65684	0.0215					0.269349	0.099892
		0.542055	0.615702					-0.01873	-0.03834
		0.028377	0.46775					0.80675	0.159251
		0.584578	0.784672					1.59459	0.264379
		-3.24334	-0.00864					0.021157	0.024533
		-0.90372	-0.01524					0.731393	0.682463
		0.500129	0.000795					0.286778	0.019744
		0.281598	0.003142					1.52286	0.412076
		0.270442	0.049143					0.179774	0.018206
		0.155709	-0.01414					0.744793	0.458924
		-0.24413	0.008516					0.767169	0.425508
		0.16231	-0.00229					0.983479	0.568866
		0.464114	0.123577					0.030058	-0.00746
		-0.05432	-0.0025					0.023692	-0.00175
		0.825697	0.403993					0.769939	0.175706
		-0.60522	-0.00428					0.059901	-0.0213
		0.668042	0.204301					0.927963	-0.01168
		0.111378	1.82136					0.477033	0.036478
		-0.42525	0.001997					0.102058	0.035863
		0.273602	0.044196					-0.01094	-0.00137
		0.149087	0.00785					1.0555	0.359566
		0.443337	0.014754					0.045173	0.005013
		0.629326	0.221665					0.040392	0.009756
		0.004391	-0.03275					0.052213	0.008523
		-0.26908	-0.02107					0.879538	0.274879
		0.311778	0.013901					0.398289	0.126776
		0.542294	0.002185					0.025823	-0.0186
		0.658027	0.073843					1.43084	0.069252
		0.270752	0.033988					0.41219	0.208312
								0.061602	0.042501
								0.24703	0.013151
								0.114592	0.00278
								0.104274	0.043468
								0.403697	0.171995
								0.695919	0.456082
								1.64307	0.054259
	rep2	0.488168	0.185142					1.05029	0.087926
		0.039209	0.002096					0.379115	0.354257
		0.136898	0.039299					0.074696	0.297041
		-0.02508	-0.03081					0.607706	0.012906
		-0.71608	-0.01607					-0.01034	0.016517
		0.039806	0.118828					0.171507	0.33372
		0.037055	0.104988					0.662812	0.092923
		0.016652	0.029319
		0.024672	0.00426
		-0.1157	0.007253
		0.478549	0.045184
		0.095343	-0.00063
		0.005379	-0.01563
		0.000936	-0.22978
		0.526002	-0.01082
		0.135682	0.104412
		0.173922	0.023854				rep2	0.359196	-0.11142
		0.078511	0.047262					0.139203	0.00757
		-0.01613	0.024715					0.829526	0.171343
		-0.01119	0.03746					0.010161	0.012297
		0.385818	0.180951					0.708169	-0.05844
		0.366264	0.01815					0.080443	-0.02416
		0.349016	0.187364					0.18776	-0.19456
		0.225321	0.011909					1.91883	0.096188
		0.131127	0.035915					0.020297	0.013914
		0.055806	0.003338					0.053695	0.014683
		0.106247	0.01464					0.24529	0.013089
		0.204649	0.01376					0.004153	0.106367
		0.097229	0.028823					0.690016	0.124268
		0.17927	0.023983					0.956489	0.478039
		-0.28674	0.005735					0.53998	0.322394
		0.04946	0.028751					0.629702	0.250272
		0.209929	0.043184					0.409595	0.097521
		0.048512	0.092705					0.092377	0.008576
		0.366902	0.124482					0.265928	0.029424
		0.315111	0.363589					0.358011	0.139478
		0.388271	0.013648					0.599784	-0.00314
		0.124363	0.080393					1.09664	0.053032
		0.156618	0.075513					0.506883	0.019552
		0.250116	0.00552					0.041803	0.014167
		0.017051	-0.00225					0.059073	0.048098
		0.235598	0.142003					0.128506	0.006012
		0.540796	0.106288					0.889962	0.117358
		0.373358	-0.00952					0.885743	0.047135
		0.617171	0.876553					0.211895	0.056297
		-0.17345	0.090605					-0.00725	-0.01282
		0.418408	0.080016					0.112775	-0.00822
		0.63876	0.247936					0.066787	0.009413
		0.185073	-0.00322					-0.08837	0.010135
		0.169409	0.027152					-0.00961	0.056489
		-0.34542	-0.06988					0.018008	-0.02189
		-1.23368	-0.09298					0.53146	-0.00045
		0.465356	-0.00072					0.18238	0.020276
		-0.32465	0.010416					0.252452	0.02228
		0.232601	0.055605					0.148204	0.012642
		0.002426	0.004618					0.801261	0.06796
		-0.18956	-0.05169					0.369894	0.262645
		0.101785	0.058652					1.41652	-0.00812
		0.049039	0.056583					2.38947	0.015775
		0.428916	0.030835					0.155807	0.05891
		0.516832	0.040285					0.066417	0.105279
		0.159877	0.002569					0.070781	0.017017
		0.219182	0.158404					0.215913	0.003192
		0.061543	0.004048					1.16961	0.318535
		0.125276	0.038602					0.241813	0.045827
		-0.21729	-0.00322					0.339628	0.061625
		0.186951	0.005338					0.066913	0.086036
		-0.10863	0.005863					0.030394	0.052932
		0.384309	0.143026					-0.01579	-0.06434
		0.61682	0.360663					0.056323	0.033791
		-0.03937	-0.00409					0.136889	0.061136
		0.286201	0.030508					0.290756	0.106604
		0.157362	0.01433					0.10144	0.039609
		0.080074	0.050673					0.296506	0.072704
		0.455645	0.302896					0.698685	0.041629
		0.786772	0.359938					0.425942	0.121599
		-0.01525	0.005943					0.388428	0.076409
		0.262466	0.020054					0.092814	0.031703
		0.514366	0.050522					0.269092	0.011346
		0.529065	0.086416					0.411638	0.091399
		0.135033	0.129946					0.019064	-0.01627
		0.045253	0.020204					0.806112	0.15927
		-0.12796	0.008629					0.022429	0.039463
		-0.20895	0.03117					0.84883	0.24601
		0.488512	0.007705					0.262962	0.072015
		0.327868	0.047823					0.128948	-0.01881
		0.499765	0.036595					0.020026	0.225365
		0.439566	0.008248					0.152868	0.028613
		0.110183	0.003244					0.04706	0.015315
		0.169465	0.050527					0.040323	-0.00971
		0.257626	-0.00212					0.458303	0.033078
		0.339549	0.02078					0.154198	0.015538
		0.112767	0.01694					0.172345	0.010052
		-0.3192	0.029282					0.548527	0.120388
		0.523772	0.564669					0.722507	0.156151
		0.254778	0.018241					0.309985	0.115782
		0.165291	0.042665					0.312691	0.030039
		0.339653	0.024466					0.088254	0.001924
		0.194232	0.003878					0.002337	-0.00019
		0.011622	0.015789					0.045625	-0.03898
		0.444263	0.024179					0.066458	-0.0023
		0.08008	0.004404					0.239993	0.04232
		0.102043	0.030572					0.267855	0.022818
		0.407958	0.057504					0.096963	0.01803
		-0.14203	-0.00212					0.096796	0.071764
		-0.06136	0.097502					0.011233	0.010214
		0.306679	0.047191					1.89476	0.293889
		0.217843	0.045985					0.19698	0.033893
		0.255152	0.053794					0.021893	0.007753
		0.610492	0.126706					0.103411	0.023315
		0.376723	0.302236					0.036218	0.003174
		0.102395	0.004146					0.131636	0.07244
		-0.0901	0.012597					0.328633	0.017612
		0.382341	0.01722					0.258011	0.005725
		-0.02513	0.056053					0.60047	0.081962
		0.243915	0.108244					0.201703	-0.00265
		-52.0875	-0.01485					0.07196	0.000353
		0.76603	0.477589					0.071055	0.023231
		0.149686	0.128468					-0.04305	0.074761
		0.385783	0.056199					0.16207	0.061904
		-0.90652	0.189208					0.119919	-0.0025
		-2.44075	0.076281					0.123579	-0.0027
		-8.54708	0.006198					0.324201	0.068502
		-0.01274	-0.00366					0.185035	0.005665
		0.446037	0.116627					0.853327	0.111423
		0.243232	0.023867					0.112844	0.03004
		0.435615	0.044254					0.089069	0.06177
		0.306455	0.006785					0.23382	0.056607
		0.169799	0.016356					0.209401	-0.04874
		0.257214	0.006221					0.001711	-0.0091
		-0.14652	0.007086					0.192303	0.021824
		0.756124	0.128882					0.0869	0.017455
		0.109713	0.003009					0.003619	-0.00503
		-0.11204	0.008103					0.004869	0.002432
		-0.2687	0.0167					0.761884	0.019804
		0.070925	0.010959					0.204837	0.008153
		0.486518	0.135106					0.581172	0.05638
		0.103305	0.00266					1.29512	0.147677
		0.645309	0.070005					0.259892	-0.05149
		0.372538	0.052574					0.145917	0.172993
		0.252594	0.050445					0.887579	0.060595
		0.127696	0.006156					0.701532	0.009732
		0.286952	0.071222					0.356831	0.046634
		0.295233	0.011984					0.039045	0.026876
		0.571197	0.067037					0.302492	0.070767
		-0.02808	0.007084					0.020565	-9.7e-05
		0.096476	-0.02124					0.047484	0.024952
		0.674293	0.222199					0.211142	0.052176
		0.237847	0.024353					0.317227	0.034407
		0.126007	0.051245					0.209105	0.035987
		0.177807	0.012016					0.005601	-0.0067
		0.297424	0.023027					0.304023	0.024102
		0.391922	0.1172					0.186485	0.033999
		-0.20037	-0.0109					0.010638	0.004425
		0.25958	0.004713					0.045505	0.012724
		0.229571	0.03592					0.307788	0.051937
		-0.16476	0.003948					0.111349	0.036686
								0.37412	0.015786
								0.467782	0.039018
								0.682294	0.160498
								1.19365	1.52394
								0.034045	-0.00429
								0.122498	0.008142
								0.515195	0.041202
								0.198744	0.008946

## Sheet: ExtFig.4i_legend
ExtFig.4i_legend
		intact						intact
		CDK9 (MN:PN)	RNAP2-Ser5ph (MN:PN)					CDK12 (MN:PN)	RNAP2-Ser5ph (MN:PN)
	rep1	-0.24413	0.008516				rep1	0.425992	0.882549
		1.09691	1.21125					0.016927	0.462594
		0.028377	0.46775					0.477033	0.359566
		0.542055	0.615702					-0.02327	0.263691
		0.396535	0.090212					0.0004	0.497549
		22.9188	0.373647					0.179774	0.568866
		0.443337	0.014754					1.43084	0.013151
		-0.16746	-0.01233					0.80675	0.682463
		-0.01666	0.009396					0.08908	0.079835
		0.584578	0.784672					0.695919	0.354257
		1.39719	0.610802					1.52286	0.425508
		0.934411	0.584646					0.041161	0.012575
		0.149087	0.00785					0.114592	0.456082
		0.392767	0.307721					0.095754	0.114571
		0.61184	0.389051					0.028126	0.092265
		0.825697	0.403993					0.769939	0.036478
		0.629326	0.221665					0.112802	0.410527
		0.671185	0.610425					1.89895	0.103048
		0.575992	0.569545					0.086986	0.02524
		0.401191	0.29177					0.197345	0.144213
		0.868993	0.585845					0.250703	0.460236
		0.183347	0.216185					0.100838	0.099892
		0.443462	0.256475					0.158467	0.117536
		0.122673	0.050345					0.0336	0.124438
		0.342483	0.143216					0.262384	0.354681
		0.470748	0.381206					0.152678	-0.01055
		0.464114	0.123577					0.059901	0.035863
		0.33788	0.404799					0.040392	0.126776
		0.331679	0.445912					0.772981	0.090725
		-0.10262	0.008261					0.129488	0.327642
		0.25173	0.231112					0.08276	0.297474
		0.668042	0.204301					0.656853	0.009532
		0.549809	0.337925					0.70127	-0.02489
		0.613535	0.23648					0.286778	0.458924
		0.257479	0.289379					0.659684	0.018972
		0.270752	0.033988					0.983479	0.175706
		0.273602	0.044196					0.855171	0.137438
		0.036546	0.383681
		0.190712	-0.01628
		0.362416	0.574678
		0.190422	0.138405
		0.691554	0.641858
		0.427849	0.25757
		0.540884	0.266401				rep2	0.467782	0.039018
		0.350631	0.065024					0.122498	0.008142
		0.426083	0.090004					1.19365	1.52394
		0.002023	-0.02597					1.16961	0.318535
		0.27372	0.051259					0.682294	0.160498
		0.474507	0.027022					0.309985	0.115782
		0.267032	0.06319					0.19698	0.033893
								0.722507	0.156151
								0.128948	-0.01881
								0.53998	0.322394
								0.369894	0.262645
								0.956489	0.478039
								0.60047	0.081962
	rep2	0.165291	0.042665					0.581172	0.05638
		0.540796	0.106288					1.91883	0.096188
		0.373358	-0.00952					0.515195	0.041202
		0.376723	0.302236					0.889962	0.117358
		0.186951	0.005338					1.29512	0.147677
		0.488168	0.185142					0.296506	0.072704
		0.645309	0.070005					0.690016	0.124268
		-0.90652	0.189208					0.096963	0.01803
		0.435615	0.044254					0.411638	0.091399
		0.610492	0.126706					0.096796	0.071764
		0.04946	0.028751					0.829526	0.171343
		0.286201	0.030508					0.701532	0.009732
		0.617171	0.876553					0.241813	0.045827
		0.124363	0.080393					0.339628	0.061625
		0.428916	0.030835					1.89476	0.293889
		0.455645	0.302896					0.139203	0.00757
		0.315111	0.363589					0.302492	0.070767
		0.295233	0.011984					0.84883	0.24601
		0.523772	0.564669					0.185035	0.005665
		0.674293	0.222199					-0.04305	0.074761
		0.61682	0.360663					0.358011	0.139478
		0.366902	0.124482					0.806112	0.15927
		-2.44075	0.076281					0.328633	0.017612
		0.237847	0.024353					0.304023	0.024102
		0.756124	0.128882					0.155807	0.05891
		0.339549	0.02078					0.265928	0.029424
		0.306679	0.047191					-0.08837	0.010135
		0.385783	0.056199					0.066458	-0.0023
		0.254778	0.018241					0.290756	0.106604
		0.102043	0.030572					0.629702	0.250272
		0.76603	0.477589					0.053695	0.014683
		0.486518	0.135106					0.145917	0.172993
		0.255152	0.053794					0.269092	0.011346
		0.529065	0.086416					0.885743	0.047135
		0.382341	0.01722					1.09664	0.053032
		-0.01119	0.03746					0.204837	0.008153
		0.366264	0.01815					0.092377	0.008576
		-0.10863	0.005863					0.154198	0.015538
		0.125276	0.038602					0.186485	0.033999
		-0.14652	0.007086					0.152868	0.028613
		-0.17345	0.090605					0.071055	0.023231
		0.024672	0.00426					0.409595	0.097521
		0.372538	0.052574					0.0869	0.017455
		0.136898	0.039299					0.307788	0.051937
		0.786772	0.359938					0.548527	0.120388
		0.135682	0.104412					0.119919	-0.0025
		0.219182	0.158404					0.267855	0.022818
		0.349016	0.187364					0.359196	-0.11142
		0.097229	0.028823					0.215913	0.003192
		0.327868	0.047823					0.07196	0.000353
		0.514366	0.050522					0.103411	0.023315
		0.126007	0.051245					0.020297	0.013914
		0.080074	0.050673
		0.407958	0.057504
		0.049039	0.056583
		-8.54708	0.006198
		0.384309	0.143026
		0.157362	0.01433
		0.444263	0.024179
		0.262466	0.020054
		0.232601	0.055605
