# Supplementary material for: Heritable transcriptional defects from aberrations of nuclear architecture
Source: Nature. 2023 Jun 7;619(7968):184–92. doi: 10.1038/s41586-023-06157-7 (PMC10322708; doi:10.1038/s41586-023-06157-7)
Supplement: Supplementary file 16 — Source Data Extended Data Fig. 5 [file 41586_2023_6157_MOESM16_ESM.xlsx]

## Sheet: ExtFig.5a
ExtFig.5a
			H3K9me2 (MN:PN) 2h		H3K27me3 (MN:PN) 2h		H3K9me2 (MN:PN) 23h		H3K27me3 (MN:PN) 23h
		rep1	0.425368	rep1	0.438571	rep1	0.960809	rep1	1.99965
			0.493385		0.97997		0.858499		0.373673
			0.901531		0.590707		0.98494		0.607355
			0.681735		0.615198		0.541185		2.00994
			0.665352		0.079319		1.77281		1.79696
			0.610814		0.745247		0.529629		1.08697
			0.387286		0.509224		1.63409		1.27313
			0.613927		0.441593		1.44339		0.69841
			0.613767		0.512165		0.75679		0.778626
			0.701109		0.504013		0.598833		1.2595
			0.391269		0.520417		1.58168		1.81125
			0.666544		0.937413		0.814975		0.706594
			0.914607		1.0277		0.992437		1.33021
			1.12649		0.569759		0.863009		0.55177
			1.18068		0.660391		0.238578		0.599041
			0.684686		2.09002		0.629237		0.485893
			0.971792		1.23069		1.43019		0.505359
			0.600974		0.955667		1.17938		0.384103
			0.31414		1.44901		0.34332		2.04491
			1.27135		1.72985		1.00133		0.371226
			0.506942		0.312088		0.765519		0.70599
			0.643851		1.50715		1.23213		0.379295
			1.05097		1.01547		0.849816		1.16387
			0.897013		0.931502		0.453172		0.8257
			0.628403		1.91289		0.490952		0.157601
			0.959405		0.725205		0.747202		1.69408
			0.722929		0.635022		0.694678		0.200607
			0.736175		0.69372		1.14301		0.194572
			0.709189		0.827065		1.07542		2.66667
			0.593892		0.779146		1.07601		0.695127
			0.62902		2.67763		0.442006		1.67881
			0.56805		1.05836		2.29931		1.53141
			0.584229		0.03633		0.713337		2.61518
			0.049496		0.325757		1.01797		0.89953
			0.483388		0.345161		0.328126		1.1356
			0.735812		1.14612		0.343788		0.20683
			0.746846		0.54412		1.77518		0.608967
			0.648334		0.064544		1.49047		1.19833
			0.493889		0.118532		1.44105		1.59856
			0.86682		2.6248		1.89426		0.882844
			0.721183		1.76874		0.348336		0.310432
			0.635446		1.70548		0.418293		0.993615
			0.554782		0.063788		0.858349		2.27048
			-0.00224		0.179534		0.673468		0.640279
			0.798342		0.723131		3.34739		0.587321
			0.838172		0.489504		2.96681		0.51933
			0.676484		0.738233		1.32574		1.30263
			0.411381		0.319138		1.28756		1.33649
			0.760395		0.470378		0.799824		0.892369
			0.485671		0.478044		0.882854		0.859454
			0.156148		0.348386		0.305985		0.147767
			0.229975		1.47117		0.80428		1.17302
			0.312367		0.657604		3.14422		1.60497
			0.480521		0.703517		1.82403		1.26104
			0.508169		0.681966		1.30176		1.21825
			0.294087		0.816279		0.602937		1.96344
			0.629869		1.87082		0.620847		0.44745
			0.414326		0.880755		1.04422		0.482406
			0.505553		0.929634		1.47101		1.28426
			0.808641		0.022627		0.517689		0.576386
			0.609852		0.26008		0.80631		0.951246
			0.349023		0.492412		0.271227		1.10686
			0.033863		0.120844		1.129		4.37616
			0.777411		0.814112		0.549274		1.8577
			0.339556		0.47631		1.51719		0.632639
			0.115332		0.255118		1.56494		0.263566
			0.73748		0.57245		1.52369		0.501855
			0.750608		1.18053		0.749643		0.294168
			0.211358		1.50125		1.53389		0.927608
			0.599662		1.72908		1.47954
			0.519754		0.36389		0.859938
			0.403913		2.88317		0.453324
			0.606282		1.97151		0.295736	rep2	1.21928
			0.695645		1.68685		0.572451		0.846083
			0.569535		0.728115		1.06679		0.758896
			0.86733		2.05985		1.08044		0.398085
			0.642396		1.17915		1.33234		1.00543
					0.470212		2.46792		1.4673
					0.716521		1.52558		1.08521
					0.739082		1.89746		1.03408
					0.186269		0.757563		0.595349
		rep2	0.433162		0.288209		0.852055		6.62424
			0.914342		0.445065		1.14386		0.845129
			0.899546		0.618921		3.08743		1.86206
			0.883425		1.43316		2.40042		0.756883
			0.1845		-0.02138		0.919653		0.782387
			0.60942		1.039		1.24424		0.66954
			0.364985		0.861232		0.620802		1.8701
			0.8413		0.095069		0.921608		0.903126
			0.998865		0.539669				1.49777
			0.074608		0.665204				0.63421
			0.604889		0.139878				1.57351
			1.09691		0.914072	rep2	0.071804		1.38524
			0.594749		0.710299		1.55411		0.780202
			0.513667		1.05242		1.94906		0.542053
			0.290874		0.950625		3.60909		0.49815
			1.01124		0.052651		0.882364		0.680225
			0.628855		1.18215		0.596235		0.555101
			0.756196		1.77172		1.16264		1.01078
			0.958258		1.2608		0.995692		0.493467
			1.21637		1.17437		-0.00909		1.36137
			0.822712		0.725904		0.987475		3.22863
			0.580902		0.019103		1.69769		1.04928
			0.581646		0.308205		1.65665		2.29667
			0.788743		1.33899		2.01095		0.882692
			0.973196		1.25088		0.744345		0.284663
			1.21723		1.07261		1.11615		0.903666
			0.736977		1.2518		1.16268		0.647723
			0.428263		1.22178		0.950838
			0.345562		0.175577		0.832982
			0.078712		2.04045		0.750908
			0.681125		0.06906		0.77423
			0.887903		1.34005		0.640798
			0.112579		1.2454		1.67639
			0.849514				0.937514
			0.023443				1.70717
			0.675395				0.993254
			0.549822				1.28218
			0.405777				2.36651
			0.390898				2.61801
			0.433822				1.17452
			0.971322				1.25398
			0.439388				1.81723
			0.517092				0.649031
			1.11952				1.15549
			0.389388				0.892676
			0.463591				1.15454
			0.889318				0.942417
			0.924058				0.760444
			0.194508				0.944117
			0.271755				1.29571
			0.835212				3.76022
			0.574999				0.590168
							1.82543
							1.16282
							1.82181
							1.01056
							1.14266
							1.9506
							1.42899
							0.662129
							0.43119
							1.0049
							0.633427
							1.28101
							1.03881
							1.25964
							2.05487
							5.97897
							6.0016
							7.562
							4.32225
							6.21389
							2.1121
							0.460805
							1.36262
							2.56109
							0.771547
							2.9834
							1.91838
							0.950711
							2.7967
							1.23075
							0.992078
							1.71319
							0.691626
							0.743664
							0.696588
							1.72151
							1.09842
							0.646997
							1.62671
							1.21
							3.98557
							1.54243
							1.73766
							0.664889
							1.0449
							1.01103
							0.803631
							1.50589
							1.91102

## Sheet: ExtFig.5b
ExtFig.5b
	Left							Right
		H3K9me2 (MN:PN) intact	H3K9me2 (MN:PN) ruptured						H3K27me3 (MN:PN) intact	H3K27me3 (MN:PN) ruptured
	rep1	0.271227	3.14422					rep1	1.96344	4.37616
		1.04422	0.549274						1.17302	2.61518
		0.343788	1.23213						1.99965	1.2595
		1.44105	1.49047						0.157601	1.16387
		1.14386	1.89426						2.00994	0.89953
		0.328126	1.63409						1.59856	1.28426
		0.852055	3.08743						0.640279	1.8577
		1.14301	1.82403						0.576386	0.485893
		0.602937	2.40042						1.79696	0.501855
		0.694678	1.129						0.294168	0.706594
		0.620847	0.305985						0.263566	1.30263
		0.992437	1.07542						0.882844	0.587321
		0.75679	0.713337						0.70599	1.53141
		0.919653	1.89746						0.371226	0.632639
		0.921608	0.517689						1.33649
		1.08044	0.799824						1.81125
		1.43019	1.06679						0.505359
		0.747202	0.295736						0.993615
		0.859938	2.46792						1.19833
		0.849816	0.863009						0.608967
		0.98494	0.442006						0.695127
		0.490952	0.598833						0.69841
		1.33234							1.21825
		1.53389							1.33021
		1.47954							1.08697
		0.765519
		0.757563
		1.44339
		1.56494						rep2	1.4673	1.8701
		1.00133							1.21928	1.49777
									0.49815	0.398085
									0.882692	1.00543
									0.66954	1.86205
	rep2	0.664889	0.771547						0.782387	0.493467
		1.16282	0.460805						0.647723	3.22863
		3.76022	1.67639						0.903126	0.845129
		0.892676	0.590168						1.01078	1.03408
		0.882364	1.82181						1.08521	0.758896
		1.62671	1.82543							0.780202
		1.65665	5.97897							6.62424
		1.69769	6.0016
		1.29571	2.36651
		1.9506	4.32225
		1.11615	1.94906
		0.760444	6.21389
		1.0449	3.60909
		1.16268	0.77423
		0.950838	1.42899
		-0.00908569	2.61801
		1.01056	2.9834
		2.1121	2.7967

## Sheet: ExtFig.5c
ExtFig.5c
		H3K9ac (MN:PN) 2h		H3K9ac (MN:PN) 23h
	rep1	0.462032	rep1	0.100328
		0.868419		0.120369
		1.11993		0.233533
		0.682592		0.365457
		0.593887		0.215506
		0.03717		0.351529
		0.045425		0.600168
		0.544581		0.340102
		0.489536		0.260945
		0.247902		0.6588
		0.300782		0.549659
		0.826101		0.330764
		0.85866		0.413276
		0.328479		0.666769
		1.00911		0.45731
		1.06748		0.140333
		0.971044		0.268377
		0.329636		0.331447
		0.061906		0.161668
		0.877644		0.410832
		0.757447		0.17955
		0.670288		0.194754
		0.730179		0.190939
		0.372758		0.339566
		0.357526		0.228367
		0.408238		0.182361
		0.355234		0.191572
		0.031783		0.334695
		0.079198		0.043902
		0.262466		0.908896
		0.393782		0.546512
		0.339525		0.387788
		0.017582		0.388226
		0.309362		1.38742
		1.37679		0.184871
		0.087817		0.218323
		0.255837		0.497883
		0.049275		0.193475
		0.858615		0.732559
		0.009244		0.239346
		0.225814		0.562489
		0.316567		0.183476
		0.010721		0.612839
		1.16899		0.310617
		0.740459		0.242495
		0.276224		0.426252
		0.017664		0.221737
		0.623112		0.454357
		0.226108		0.449009
		0.759808		0.224747
		1.7363		0.375797
		0.487797		0.248879
		0.402938		0.737926
		0.046182		0.216892
		0.276598		0.262357
		0.663145		1.16234
		0.135534		0.573578
		0.008131		0.108545
		0.281969		0.408011
		0.756488		0.495675
		0.325473		0.609419
		0.015556		0.184676
		0.720061		0.451543
		0.373953		0.214133
		0.966693		0.246324
		0.288623		0.229752
		0.318469		0.801137
		0.831262		0.450334
		0.947586		0.04512
		0.26894		0.410528
		0.727686		0.086932
		0.010368		0.76923
		1.58954		0.347957
		0.21562		0.752453
		0.265994		0.285104
		0.275838		0.400257
		0.690037		0.342472
		0.005807		0.098537
		0.661138		1.05454
		0.57982
		0.620248
		1.43895
		1.71776
		1.28577
		0.062166
		0.655742
		0.796039
		0.847492
	rep2	0.640821	rep2	0.276567
		0.138352		0.026484
		0.543902		0.52417
		0.199607		0.282725
		0.346572		0.571344
		0.96853		0.1243
		0.564397		0.197857
		0.532489		0.24053
		0.315533		0.376403
		1.60405		0.275851
		0.463161		0.335946
		0.78173		0.267673
		0.877903		0.132038
		0.204843		0.109463
		0.370533		0.374781
		0.72934		1.09547
		0.170756		0.166872
		1.3134		0.182752
		0.017055		0.317291
		0.2573		0.54441
		0.345783		0.076186
		0.299157		0.288827
		0.522107		0.317867
		1.12489		0.132058
		1.03656		0.009338
		1.11621		0.215622
		0.948517		0.242687
		0.68321		0.570345
		0.646577		0.199166
		0.674582		0.135352
		0.044623		0.21681
		0.152921		0.293154
		0.739112		0.285208
		1.12991		0.208106
		0.651586		0.308144
		0.901331		0.049722
		0.127646		0.147215
		0.268131		0.112964
		0.082385		0.194866
		0.022125		1.15552
		0.529154		0.174152
		0.207521		0.181974
		0.00975		0.290449
		0.326522		0.238555
		0.579726		0.187712
		0.557884
		0.19309
		0.338806
		0.552111
		0.644279
		0.811125
		0.090057
		0.551686
		0.324808
		0.319808
		1.04522
		0.822334
		0.028166
		0.363996
		0.224305

## Sheet: ExtFig.5d
ExtFig.5d
	Left								Right
		H3K27ac (MN:PN) DMSO		H3K27ac (MN:PN) HDACi						RNAP2-Ser5ph (MN:PN) DMSO		RNAP2-Ser5ph (MN:PN) HDACi
	rep1	0.266348	rep1	1.6879					rep1	0.049018	rep1	-0.02843
		0.42655		1.31883						0.093696		0.063688
		0.615562		3.56579						0.175567		0.715276
		0.191781		1.68814						0.140083		0.044297
		0.264274		3.45139						0.121501		0.266656
		0.869693		3.24351						0.256026		0.180676
		0.83315		0.076397						0.409363		0.086164
		1.32043		1.83131						0.958986		0.567914
		0.141915		0.88087						0.055419		0.196092
		-0.01036		6.35494						0.130774		0.018421
		0.02894		1.98821						0.004131		0.066011
		0.184904		4.79243						0.056134		-0.03679
		0.037484		6.16064						-0.01812		-0.01298
		0.025186		4.30695						-0.01224		-0.03496
		0.696278		1.83523						0.600606		0.394322
		0.763254		3.03406						0.424559		0.135038
		0.279374		1.0985						0.018598		0.061478
		0.660248		0.575004						-0.01691		0.026032
		0.691847		0.452933						0.276839		0.017951
		0.228093		0.058297						0.139222		0.04423
		0.085478		5.34845						0.082367		0.046952
		0.23255		0.999004						0.130842		0.00571
		0.23453		0.775288						0.036421		0.077481
		0.444392		1.75947						0.199761		0.218549
		0.690125		0.163955						0.650025		0.019032
		2.04285		1.2356						0.084423		0.016021
		0.709167		0.088714						0.475364		0.036024
		0.778257		4.33607						0.460024		0.239623
		0.153789		3.16822						-0.12786		0.124782
		0.393229		1.42138						-0.15642		0.00774
		0.186126		6.05754						0.124347		0.030721
		0.236537		0.687577						0.132739		0.036655
		1.70711		1.7874						0.314352		0.057365
		0.039053		0.541951						0.056376		0.052138
		0.148618		0.583698						0.015481		0.073868
		0.01493		0.736399						-0.06321		0.124684
		0.215391		1.61764						0.093134		0.051638
		1.3484		1.17836						0.288481		0.030167
		1.38824		0.194659						0.412935		0.035862
		0.370757		2.48241						0.619911		0.314412
		0.576725		1.54439						0.721536		0.003269
		0.163373		0.575472						0.121421		0.038209
		0.599317		0.066801						0.193501		0.057882
		0.092643		0.555751						0.22605		-0.00084
		1.68244		0.601537						0.576718		0.038362
		0.181652		1.03714						0.031558		0.045903
		3.03762		0.874509						0.462078		0.050064
		0.077991		1.78809						0.044651		0.106226
		0.898028		7.25511						0.178347		-0.01022
		1.26093		1.44411						0.105924		-0.0126
		1.04015		1.34914						0.142593		0.10581
		0.34213		0.066967						0.401208		0.02965
		0.204671		1.56541						0.474205		0.005666
		0.288842		0.069032						0.113182		0.083001
		0.425178		0.158725						0.195767		0.033625
		0.223684		1.27329						0.090158		0.222995
		0.052239		0.966379						0.121468		0.097884
		4.54669		0.54982						0.62448		-0.00614
		1.28498		3.79285						1.33512		0.093698
		0.933822		0.576491						0.361574		0.060977
		1.30989		1.43157						0.377683		0.158234
		0.026258		0.936245						0.127627		0.088091
		0.384129		0.298981						0.077206		0.037827
		0.507612		3.23439						0.126886		0.022087
		3.7708		3.75515						0.510052		0.152671
		0.786835		0.798334						0.270985		0.06857
		0.362794		1.65783						0.136085		0.152072
		0.774011		4.0568						0.431363		0.181319
		0.113079		2.14722						0.219607		0.07055
		0.188013		1.64537						0.269485		-0.02937
		1.36769		0.924804						0.116712		-0.01023
		0.697927		1.35194						0.152919		1.81611
		0.213763		3.74338						0.030333		0.216851
		0.759777		0.555956						0.137783		0.089663
		1.02156		0.47549						0.418742		0.197138
		0.441008		0.543594						0.311597		0.098828
		0.059141		0.888338						0.063067		0.056663
		0.073717		0.739862						0.236152		0.041119
		0.841191		1.5625						0.207474		0.046714
		0.007532		0.98104						0.016632		0.123057
		-0.02536		0.114729						0.004523		0.023704
		0.697717		3.40485						0.077142		0.252451
		0.997621		4.66047						0.053392		0.185451
		0.231559		0.204712						0.04135		-0.00526
		1.91403		0.05268						0.308001		-0.01904
		0.467144		1.40286						0.183562		0.100033
		0.443168		0.2641						0.214761		0.03598
		0.985598		1.99216						0.877733		0.508821
		0.400275		1.53991						-0.04263		0.068293
		0.202976		0.171376						0.4258		1.79137
		0.525223		3.43976						-0.32794		0.01267
		0.813796		1.22842						0.391481		0.027125
		0.050746		1.08893						0.064595		-0.02142
		0.083456		2.07251						0.118004		0.018883
		1.72437		2.90875						0.604591		-0.01094
		0.351429		0.607923						0.115466		0.038952
		0.458758		0.378712						0.214967		-0.50069
		0.254807		3.12083						0.024767		0.580625
		0.092604		0.157492						0.019212		0.047488
		0.272429		0.077475						0.011053		0.015533
		0.36428								0.221573
		0.051685								0.055855
		0.152717								0.081332
		3.85372								1.14678
		0.287544								0.127546
		0.136393								0.0598
		0.546046								0.159522
		0.057619								-0.04479
		0.917727	rep2	1.22358						0.499644	rep2	0.011734
		0.323074		0.561186						0.234601		0.010165
		0.101392		5.21064						0.117022		0.12252
		0.392829		0.969015						0.162221		0.038056
		0.180494		1.39946						0.064764		0.065454
		0.08958		0.317961						0.041661		0.094404
		0.076222		1.10336						0.041358		0.017534
		0.820794		2.69447						0.182397		0.073052
		0.260176		0.740053						0.022039		0.03423
		0.145634		2.28918						0.133823		0.024848
				0.276567								0.037856
				0.606946								0.045156
				0.525914								0.03827
				0.777726								0.099322
				0.332132								0.120319
				3.02103								0.194836
				2.71276								0.234213
				2.94718								0.034225
	rep2	0.312972		0.941795					rep2	0.007381		0.016365
		0.203469		1.58931						0.140113		0.0365
		0.198102		0.465108						0.027372		-0.02908
		0.060541		0.241882						0.023918		0.014602
		0.025297		0.885563						0.068805		0.02624
		0.25497		0.480134						0.140853		-0.0026
		0.116328		3.32848						0.091371		0.269917
		0.081345		0.302348						-0.17558		0.067712
		0.06389		1.28282						-0.13958		-0.02392
		-0.0636		0.951464						-0.02725		-0.03669
		-0.02436		3.50469						0.023514		0.101962
		0.046214		0.811937						0.018119		0.020156
		0.085899		0.025899						0.055816		0.017693
		0.371544		0.614546						0.067269		0.029557
		0.14612		1.78574						0.09478		0.124226
		0.063958		1.34564						0.076244		0.293237
		0.241592		0.396742						0.120606		0.042654
		1.32394		1.04882						0.188768		0.030373
		0.037688		1.50915						0.019326		0.12718
		0.046472		0.488058						-0.00504		0.013258
		0.439314		2.3401						0.123108		0.193776
		0.277944		1.53725						0.120322		0.057725
		0.081814		0.181883						0.012556		0.154097
		0.838693		0.552857						0.056009		0.009948
		0.207156		0.999755						0.12609		0.014658
		0.411167		0.340204						0.075852		0.045443
		0.031103		4.45812						-0.0646		0.510133
		0.265875		1.11284						0.009255		0.07029
		0.10838		0.261077						0.075641		0.236784
		0.131257		0.168223						-0.01147		0.107523
		0.326337		0.132451						0.079976		0.058971
		0.241461		0.479107						0.179986		0.048458
		0.366189		0.287352						0.389868		0.044915
		0.514007		0.271787						0.035954		0.017842
		0.39078		0.712498						0.209393		0.030498
		0.094732		0.125747						0.079855		0.021627
		0.046644		0.811752						0.031505		0.009009
		0.651403		0.604447						0.251963		0.010901
		0.430677		0.369976						0.190771		0.065544
		0.031296		0.257065						0.014412		0.073098
		0.147326		0.068861						0.123911		0.031219
		0.374709		0.166547						0.154969		0.026954
		-0.10804		0.300617						-0.16744		0.032592
		0.10049		0.778063						-0.00717		0.117934
		1.67526		0.899228						1.12097		0.080683
		0.108206		0.611234						0.030656		0.054364
		0.131639		0.018208						0.133556		-0.00013
		0.127029		2.33252						0.036405		0.97921
		-0.00644		0.467926						-0.00364		0.001653
		0.069832		0.321163						0.07148		0.016354
		0.163386		0.268403						0.164328		0.015971
		0.167482		1.47444						0.097966		0.000827
		0.360258		0.077401						0.054587		0.037623
		0.076136		0.689597						0.034572		0.078056
		0.198502		0.419206						0.067587		0.024297
		0.221319		0.773323						0.425938		0.04349
		0.034709		0.5852						0.009561		0.077661
		1.54847		0.119186						0.833174		0.061848
		0.142582		1.35012						-0.38494		0.315088
		0.039348		0.725774						-0.28634		0.013813
		0.364519		1.21061						0.052399		0.153134
		0.12581		0.376619						0.001244		0.05976
		0.182103		0.784731						0.14773		0.118438
		0.131209		1.01331						0.210299		0.078182
		0.683601		0.499367						0.158728		0.052241
		0.109725		0.306485						0.017046		0.126956
		0.106976		0.740273						0.0088		0.276111
		0.149059		1.64925						0.047563		0.192704
		0.247861		0.45236						0.058585		0.077908
		0.073779		2.17885						0.051079		0.414751
		0.202531		2.57529						0.096237		0.168576
		0.463415		0.940477						0.202105		0.104836
		0.144138		1.92543						0.035592		0.004205
		0.065246		0.120715						0.051708		-0.00069
		0.080377		0.307294						0.065523		0.05279
		0.102864		1.51495						0.107202		0.082046
		0.349958		0.194645						0.085525		-0.02631
		0.095363		1.50744						-0.01203		-0.00602
		0.030417		1.00366						0.023225		0.120905
		0.398383		1.62715						0.065224		0.021167
		0.566428		2.25217						0.05357		0.139924
		0.225081		0.242444						0.016072		-0.00252
		0.517952		0.177744						0.056567		0.006544
		0.463556		0.02911						0.212514		0.035665
		0.344409		0.656228						0.048247		0.016274
		0.197678		1.64014						0.234855		0.0641
		0.323765		0.737542						0.070788		0.024448
		0.436297		0.67076						0.161415		0.010988
		0.403168		0.082474						0.027892		0.020359
		0.169565		0.579338						0.094377		0.011527
		0.771011		1.78954						0.115429		0.009705
		0.290873		0.679886						0.143655		0.009181
		1.45795		0.354489						0.238261		0.016984
		0.280864		1.44784						0.131096		0.058251
		0.099322		0.531556						0.069969		0.057518
		0.231564		0.330086						0.009091		0.013988
		0.116952		0.180982						0.053564		0.036398
		0.066468		1.88116						0.034403		0.009474
		0.213664		0.338304						0.080884		0.013795
		0.020772		0.750182						-0.08411		0.074635
		0.237423		0.558352						0.003236		0.029174
		0.206658		0.615084						-0.11949		0.048454
		0.800239		0.458354						0.157639		0.00591
		0.114444		0.70728						0.157015		0.061263
		0.251876		1.15614						0.172529		0.407221
		0.141883		0.737113						-0.05541		0.055515
		0.352275		0.603098						0.049663		0.046885
		0.205837		0.613074						0.019727		0.010401
		0.032355		0.300645						-0.04491		0.032007
		0.724655		0.60892						0.235973		0.070241
		0.359445		0.924109						0.084773		0.025277
		-0.28117		1.32534						-0.17623		0.109468
		-0.06412		0.170612						-0.08238		0.031652
		-0.10262		0.31363						-0.10738		0.051429
		0.244895		0.866046						0.070209		0.067702
		0.116641		0.607964						0.030403		0.112878
		0.335772		0.874824						0.162069		0.119546
		0.254436		0.473632						0.045935		0.022476
		0.358368		0.079327						0.068999		0.007656
		0.129539		0.311794						0.02884		0.016063
		0.325914		2.16933						0.130468		0.013179
		0.172187		0.629676						0.100534		0.018524
		0.285659		0.890992						-0.02252		0.005473
		0.254601		2.21974						0.040808		0.091605
		0.312671		0.460716						0.081613		0.013847
		0.081222		0.643654						0.054338		0.085715
		0.271037		3.32373						0.024406		0.02637
		0.242		2.56817						0.045687		0.027168
		0.321034								0.059628
		0.322776								0.145706
		0.2475								0.041714
		0.182385								0.033236
		0.729483								0.613613
		0.253204								0.037715
		0.363516								0.240511
		0.596496								0.086362
		0.249505	rep3	1.31284						0.067565	rep3	-0.01471
		0.367145		0.96921						0.047393		0.041329
		0.20743		1.23156						0.027954		0.094066
		0.289756		2.75941						0.092998		0.121923
				1.25861								0.162623
				1.76854								0.041345
				1.11659								0.034982
				0.570464								0.029105
				1.07038								0.083741
				0.066328								0.015957
				0.640964								0.048999
				1.30061								0.257251
				1.8631					rep3	0.045624		0.079017
	rep3	0.103284		1.3623						0.028057		0.295709
		0.17533		2.23816						0.216092		0.068291
		0.364385		1.04737						0.098609		0.393436
		0.575319		1.36848						0.056861		0.021521
		0.106616		0.685946						0.002171		0.023368
		0.266412		0.713393						0.00501		-0.00718
		0.412285		0.534466						0.092899		-0.00326
		0.195691		0.411161						-0.0053		0.026282
		0.142808		0.676513						0.010032		0.01664
		0.124936		0.501516						0.103203		0.027711
		0.251283		0.976242						0.037774		0.073434
		0.226937		0.656321						-0.03819		0.020864
		0.11244		0.931033						0.090621		0.165381
		0.014351		0.732323						1.70336		0.00654
		4.34394		0.426182						0.014992		0.008135
		0.350714		0.558809						-0.0452		0.111
		0.084106		1.50624						-0.00278		0.130514
		0.422595		0.674126						0.029443		0.018285
		0.123272		0.862648						0.492257		0.220961
		1.80657		1.57811						0.489973		0.034916
		0.445161		0.575997						0.388327		0.00378
		0.523131		1.40582						-0.0065		0.036046
		0.306601		1.62905						0.062289		0.044153
		0.204555		0.684559						0.244207		0.090116
		0.037644		0.677296						-0.01644		-0.01142
		0.446614		0.669965						0.022108		0.029881
		1.06483		0.867857						0.04886		0.065588
		0.563735		0.733472						0.032815		0.022158
		0.728799		0.786646						0.347885		0.057938
		0.784517		1.21455						0.045594		0.006011
		0.278845		0.778827						0.181287		-0.00253
		0.784614		0.874778						0.010942		0.164221
		0.567186		1.80736						0.092227		0.98394
		0.062522		0.756694						0.009419		-0.00188
		0.52029		0.985528						0.041938		-0.00611
		0.00064		0.628631						0.164582		0.017778
		0.243845		0.887887						0.084041		0.005803
		0.435052		0.562597						0.07069		-0.02494
		0.109286		3.4216						0.418973		0.011
		0.606689		2.58356						0.142367		0.277007
		0.230582		2.30514						0.133671		0.059151
		0.178331		2.66513						0.038974		0.114593
		0.904125		0.72052						0.239523		0.00254
		0.917689		0.762528								0.009547
				0.569956								0.014809
				0.587365								0.013301
				0.621985								0.091848
				0.761147								0.007255
				0.781158								0.01119
				2.01968								0.137891
				0.353399								0.0094
				0.503929								0.0282
				0.742711								0.006053
				0.013159								-0.00083
				1.03946								0.007251
				0.787453								0.097524
				1.23364								0.132948
				1.09358								0.009177
				1.11602								0.015815
				1.64613								0.007539
				1.05771								0.048069
				2.59466								0.03572
				1.33775								0.110022
				1.26873								0.042248
				1.8236								0.028121
				0.769847								-0.00092
				0.549929								-0.0062
				1.30003								0.00248
				1.95875								0.084992
				2.62122								0.004853
				1.31199								0.011947
				0.933677								0.029482
				0.867428								0.055896
				4.09489								0.01321
				0.432379								0.016715
				0.21756								0.005316

## Sheet: ExtFig.5d_legend
ExtFig.5d_legend
		intact		intact					intact		intact
		H3K27ac (MN:PN) DMSO		H3K27ac (MN:PN) HDACi					RNAP2-Ser5ph (MN:PN) DMSO		RNAP2-Ser5ph (MN:PN) HDACi
	rep1	0.145634	rep1	0.171376				rep1	0.133823	rep1	1.79137
		0.985598		2.48241					0.877733		0.314412
		0.180494		1.83523					0.064764		0.394322
		3.85372		1.99216					1.14678		0.508821
		0.34213		1.83131					0.401208		0.567914
		0.443168		1.34914					0.214761		0.10581
		0.073717		1.0985					0.236152		0.061478
		0.204671		3.12083					0.474205		0.580625
		0.202976		1.22842					0.4258		0.027125
		4.54669		1.43157					0.62448		0.158234
		0.917727		0.88087					0.499644		0.196092
		0.763254		0.687577					0.424559		0.036655
		0.152717		0.775288					0.081332		0.077481
		0.709167		1.40286					0.475364		0.100033
		0.392829		3.56579					0.162221		0.715276
		0.323074		0.583698					0.234601		0.073868
		0.191781		3.74338					0.140083		0.216851
		0.813796		1.7874					0.391481		0.057365
		0.696278		4.66047					0.600606		0.185451
		0.393229		0.936245					-0.15642		0.088091
		1.02156		0.601537					0.418742		0.038362
		1.32043		2.14722					0.958986		0.07055
		0.467144		0.98104					0.183562		0.123057
		0.599317		3.75515					0.193501		0.152671
		0.153789		1.03714					-0.12786		0.045903
		0.188013		0.158725					0.269485		0.033625
		1.30989		0.378712					0.377683		-0.50069
		0.786835		4.33607					0.270985		0.239623
		0.690125		4.79243					0.650025		-0.03679
		0.576725		0.076397					0.721536		0.086164
		1.68244							0.576718
		1.72437							0.604591
		0.136393							0.0598
		1.3484							0.288481
		0.092643							0.22605
		0.83315							0.409363
		0.287544	rep2	0.969015					0.127546	rep2	0.038056
		3.7708		5.21064					0.510052		0.12252
		0.933822		1.35012					0.361574		0.315088
		3.03762		0.119186					0.462078		0.061848
		0.869693		0.750182					0.256026		0.074635
		0.076222		2.17885					0.041358		0.414751
		0.370757		2.33252					0.619911		0.97921
		1.36769		0.287352					0.116712		0.044915
		0.507612		1.34564					0.126886		0.293237
		0.08958		0.689597					0.041661		0.078056
		2.04285		0.784731					0.084423		0.118438
		1.70711		0.740273					0.314352		0.276111
		0.425178		0.656228					0.195767		0.016274
		0.841191		0.261077					0.207474		0.236784
		0.778257		4.45812					0.460024		0.510133
		0.092604		0.332132					0.019212		0.120319
		0.351429		0.306485					0.115466		0.126956
		1.28498		0.778063					1.33512		0.117934
		0.546046		0.170612					0.159522		0.031652
		0.774011		0.068861					0.431363		0.031219
		0.36428		1.32534					0.221573		0.109468
		0.820794		1.78574					0.182397		0.124226
		0.23255		0.611234					0.130842		0.054364
		0.444392		1.00366					0.199761		0.120905
		0.254807		1.15614					0.024767		0.407221
		0.691847		3.02103					0.276839		0.194836
		0.42655		0.643654					0.093696		0.085715
		0.039053		0.376619					0.056376		0.05976
		0.101392		0.607964					0.117022		0.112878
		0.615562		1.39946					0.175567		0.065454
		0.059141		0.31363					0.063067		0.051429
		1.91403		0.777726					0.308001		0.099322
		0.697717		0.712498					0.077142		0.030498
		0.362794		0.606946					0.136085		0.045156
		0.113079		0.558352					0.219607		0.029174
		0.23453		0.307294					0.036421		0.05279
		0.051685		2.3401					0.055855		0.193776
		0.026258		0.317961					0.127627		0.094404
		0.759777		1.64925					0.137783		0.192704
		0.458758		2.71276					0.214967		0.234213
		0.441008		1.10336					0.311597		0.017534
		0.236537		0.45236					0.132739		0.077908
		0.228093		0.531556					0.139222		0.057518
				1.44784							0.058251
				0.725774							0.013813
				0.60892							0.070241
				1.53725							0.057725
				0.311794							0.016063
				0.899228							0.080683
				0.125747							0.021627
	rep2	1.67526		2.56817				rep2	1.12097		0.027168
		0.366189		0.079327					0.389868		0.007656
		0.651403		0.340204					0.251963		0.045443
		0.463415		0.924109					0.202105		0.025277
		0.436297		0.181883					0.161415		0.154097
		0.241461		0.166547					0.179986		0.026954
		0.729483		2.57529					0.613613		0.168576
		0.325914		0.396742					0.130468		0.042654
		0.290873		3.32848					0.143655		0.269917
		1.54847		0.338304					0.833174		0.013795
		0.398383		0.874824					0.065224		0.119546
		0.323765		1.01331					0.070788		0.078182
		0.163386		0.866046					0.164328		0.067702
		0.099322		0.999755					0.069969		0.014658
		0.277944		1.58931					0.120322		0.0365
		0.430677		0.271787					0.190771		0.017842
		0.081222		1.21061					0.054338		0.153134
		0.838693		2.94718					0.056009		0.034225
		0.225081		0.603098					0.016072		0.046885
		0.202531		0.940477					0.096237		0.104836
		0.344409		0.302348					0.048247		0.067712
		0.312671		0.257065					0.081613		0.073098
		0.127029		0.465108					0.036405		-0.02908
		0.114444		1.51495					0.157015		0.082046
		0.724655		0.579338					0.235973		0.011527
		0.359445		0.499367					0.084773		0.052241
		0.197678		0.885563					0.234855		0.02624
		0.463556							0.212514
		0.244895							0.070209
		0.147326							0.123911
		0.39078							0.209393
		1.45795							0.238261
		0.031296							0.014412
		0.241592							0.120606
		0.683601							0.158728
		0.207156	rep3	0.501516					0.12609	rep3	0.027711
		0.411167		1.26873					0.075852		0.042248
		0.251876		0.786646					0.172529		0.057938
		0.069832		0.569956					0.07148		0.014809
		0.280864		0.762528					0.131096		0.009547
		0.265875		0.570464					0.009255		0.029105
		0.249505		2.23816					0.067565		0.068291
		0.321034		0.874778					0.059628		0.164221
		0.771011		0.867857					0.115429		0.065588
		0.363516		0.621985					0.240511		0.091848
		0.326337		2.58356					0.079976		0.277007
		0.371544		1.30061					0.067269		0.257251
		0.10049		1.05771					-0.00717		0.048069
		0.167482		1.33775					0.097966		0.110022
		0.254601		1.04737					0.040808		0.393436
		0.517952		0.787453					0.056567		0.097524
		0.367145		0.684559					0.047393		0.090116
		0.131639		0.867428					0.133556		0.055896
		0.034709		1.76854					0.009561		0.041345
		0.205837		0.558809					0.019727		0.111
		0.322776		1.40582					0.145706		0.036046
		0.169565		1.3623					0.094377		0.295709
		0.116328		0.411161					0.091371		0.026282
		0.085899		1.80736					0.055816		0.98394
		0.352275							0.049663
		0.182385							0.033236
		0.289756							0.092998
		0.094732							0.079855
		0.131209							0.210299
		0.358368							0.068999
		0.285659							-0.02252
		0.254436							0.045935
		0.596496							0.086362
		0.800239							0.157639
		0.039348							-0.28634
		0.360258							0.054587
		0.247861							0.058585
								rep3	0.014992
	rep3	0.350714							0.037774
		0.226937							0.388327
		0.523131							0.010942
		0.567186							0.092899
		0.195691							0.347885
		0.784517							0.103203
		0.251283							0.492257
		1.80657							0.418973
		0.606689							0.010032
		0.124936							0.056861
		0.106616							0.216092
		0.364385							0.029443
		0.123272							1.70336
		4.34394
