# Supplementary material for: Heritable transcriptional defects from aberrations of nuclear architecture
Source: Nature. 2023 Jun 7;619(7968):184–92. doi: 10.1038/s41586-023-06157-7 (PMC10322708; doi:10.1038/s41586-023-06157-7)
Supplement: Supplementary file 17 — Source Data Extended Data Fig. 8 [file 41586_2023_6157_MOESM17_ESM.xlsx]

## Sheet: ExtFig.8a
ExtFig.8a
		time (hours)	normalized MS2 fluorescence (AU)
	control cells plot
		-10												1.02412
		-9.75												0.676018
		-9.5												1.12199
		-9.25												1.19312
		-9												1.2907
		-8.75												1.30127
		-8.5												1.18718
		-8.25								1.18391				0.849564
		-8								1.36455				1.07628
		-7.75								1.33881				1.14458				5.21635	5.21635
		-7.5								1.50743				1.09969		1.92481	1.92481	5.08235	5.08235
		-7.25								1.95137				0.500996		1.5505	1.5505	4.97024	4.97024
		-7							6.69876	1.74788				0.961414		2.81237	2.81237	6.90027	6.90027
		-6.75							6.94447	1.77023				0.94217		2.86501	2.86501	8.06733	8.06733
		-6.5							7.93329	1.54963				0.710858		2.94069	2.94069	8.93231	8.93231
		-6.25						6.29079	7.57238	1.65737				1.0507		3.35496	3.35496	7.56517	7.56517
		-6						7.31228	7.73362	1.76875				0.959832		2.78043	2.78043	6.06781	6.06781
		-5.75						7.44468	9.0985	1.93668				0.845492		2.81272	2.81272	7.30362	7.30362
		-5.5						8.57095	7.33301	1.48385		2.58059	2.58059	1.35292		4.331	4.331	7.64514	7.64514
		-5.25						8.97704	7.95729	1.51792		2.15488	2.15488	1.11439		3.58001	3.58001	7.2884	7.2884
		-5						8.6048	8.33265	1.57791		1.92116	1.92116	0.863579		4.07546	4.07546	8.21099	8.21099
		-4.75						7.64384	8.26931	1.34216		2.53137	2.53137	1.34506		5.45048	5.45048	11.4358	11.4358
		-4.5						7.81746	7.53798	1.53625		3.23483	3.23483	0.970852	1.85101	4.78895	4.78895	9.41925	9.41925
		-4.25						7.33728	5.91218	1.30076		2.29617	2.29617	1.43614	1.64718	4.39331	4.39331	7.6225	7.6225
		-4						6.06012	7.53587	1.51522		2.50924	2.50924	1.34432	1.98515	4.29541	4.29541	8.43272	8.43272			7.8453	7.8453		8.60017
		-3.75	3.52131	3.52131				7.36996	7.62453	1.60966	2.40918	3.14279	3.14279	1.23637	2.99785	4.68282	4.68282	9.14576	9.14576			6.82724	6.82724		7.7823
		-3.5	4.81768	4.81768		5.57874	5.57874	7.56604	6.78954	1.20933	2.75215	1.8225	1.8225	1.20802	2.43415	6.13628	6.13628	9.31797	9.31797			5.7449	5.7449		7.19025
		-3.25	4.68642	4.68642		5.01041	5.01041	7.22616	7.52127	1.44908	2.22247	1.8622	1.8622	1.38979	1.62844	5.38572	5.38572	8.08971	8.08971			6.23969	6.23969		6.25994
		-3	3.48717	3.48717		5.18114	5.18114	7.14561	5.45693	1.17424	1.83447	3.37177	3.37177	1.0947	2.09186	5.33655	5.33655	9.36098	9.36098			5.90801	5.90801		6.47831
		-2.75	4.49035	4.49035		5.85082	5.85082	6.79507	5.26442	1.4885	3.04568	2.1017	2.1017	1.3423	2.03301	3.74978	3.74978	10.4884	10.4884			6.58548	6.58548		11.3704
		-2.5	4.09357	4.09357		4.88651	4.88651	6.02253	6.48736	1.38076	2.77372	4.43493	4.43493	1.40143	1.8815	5.10498	5.10498	11.5972	11.5972			5.45091	5.45091		7.46738
		-2.25	4.31765	4.31765	3.53055	6.2493	6.2493	5.5773	6.514	1.28009	2.69953	3.57625	3.57625	1.49805	2.12557	4.97885	4.97885	10.9313	10.9313			6.14548	6.14548		6.32923
		-2	4.53188	4.53188	3.87717	6.09188	6.09188	5.89795	5.78117	1.17539	4.88582	3.15334	3.15334	1.2276	2.90374	4.49094	4.49094	9.72834	9.72834			5.29672	5.29672		6.81145
		-1.75	5.52303	5.52303	4.38241	5.37379	5.37379	6.27272	5.63938	1.49197	4.16264	5.10148	5.10148	1.01978	2.16111	5.07103	5.07103	7.9238	7.9238			5.56976	5.56976	4.14321	7.58853
		-1.5	5.12228	5.12228	4.83536	6.98952	6.98952	5.86763	6.12858	1.28	4.51907	3.61754	3.61754	1.4439	2.50354	5.43411	5.43411	8.41876	8.41876			6.09187	6.09187	5.33712	8.72231
		-1.25	4.72736	4.72736	4.8991	5.98583	5.98583	5.70094	6.2244	1.15792	6.48697	4.53872	4.53872	1.23788	1.36708	4.86332	4.86332	8.36094	8.36094			4.90754	4.90754	2.78454	8.69649
		-1	4.94231	4.94231	3.79431	6.38178	6.38178	5.84194	5.34548	1.18829	6.54459	5.02741	5.02741	1.19489	1.83386	4.8938	4.8938	8.50329	8.50329			5.05125	5.05125	3.62825	8.96802
		-0.75	4.22731	4.22731	3.92989	6.58979	6.58979	5.82075	5.21006	1.24331	5.97097	6.25022	6.25022	1.0855	1.63055	5.25105	5.25105	8.89931	8.89931			4.02954	4.02954	3.66567	10.0811
		-0.5	4.32274	4.32274	3.66375	7.64595	7.64595	5.28675	4.94323	1.57003	5.46026	6.69271	6.69271	1.2419	1.83732	5.09763	5.09763	6.85359	6.85359			4.15154	4.15154	4.40234	10.0807
		-0.25	4.53301	4.53301	3.84454	8.01682	8.01682	5.34501	3.97969	1.63641	4.5974	7.89162	7.89162	1.22751	1.37125	1.00263	1.00263	7.962	7.962	3.41722	3.41722	4.34424	4.34424	5.85946	7.77181
		0	0	0	0	0	0	0	0	0	0	0	0	0	0	0	0	0	0	0	0	0	0	0	0
		0.25	0	0	0	0	0	0	0	0	0	0	0	0	0	0	0	0	0	0	0	0	0	0	0
		0.5	0	0	0	0	0	0	0	0	0	0	0	0	0	0	0	0	0	0	0	0	0	0	0
		0.75	0	0	0	0	0	0	0	0	0	0	0	0	0	0	0	0	0	0	0	0	0	0	0
		1	0	0	0	0	0	0	0	0	0	0	0	0	0	0	0	0	0	0	0	0	0	0	0
		1.25	1.52186	3.02403	1.67938	6.82481	9.46068	2.98846	3.86519	2.15217	0.776375	2.43968	3.19566	1.65266	1.5789	2.34462	1.05417	4.26762	3.83044	3.5882	1.46071	1.7	3.41933	1.18362	2.21856
		1.5	2.56796	5.81697	0.981595	1.7	8.41294	3.97977	3.72685	1.57683	0.69807	2.33752	3.83623	2.78934	2.30264	2.76006	1.61929	4.66496	5.1009	2.57414	1.47601	2.51289	3.19655	1.81046	5.23488
		1.75	5.27481	5.74387	0.834467	1.7	1.7	3.6183	4.10902	1.83599	1.7	2.10327	3.97846	2.68612	1.62875	3.67396	2.10704	6.22077	6.01047	1.9611	1.97823	1.7	2.68475	1.37933	4.57103
		2	5.13116	5.5125	1.11586	1.7	1.7	1.24875	3.79745	1.32603	0.542792	2.18043	4.53223	2.30759	2.10453	4.05906	1.89516	6.65803	8.15129	2.69092	3.59016	1.7	3.43021	2.29935	6.25863
		2.25	5.91922	7.16777	0.885083	8.29001	1.7	3.17185	4.47313	1.61963	0.477516	1.58847	6.29924	3.64201	2.82412	3.34628	2.51825	5.0801	10.6435	1.7	1.7			3.06517	7.45592
		2.5	5.20496	9.14885	4.61863	7.05412	1.7	2.92279	4.92327	1.4393	0.614065	1.7	9.96442	4.42848	2.43998	4.72176	3.34765	7.641	8.45123	1.7	5.5484	4.01764	6.90589	2.73956	6.97804
		2.75	4.53569	8.12542	4.42186	1.7	1.7	1.05066	5.23865	1.65284	0.185062	1.85528	8.48291	4.29446	3.64208	8.61444	2.5197	6.96726	8.3823	6.92705	1.7	3.13187	6.09766	3.88142	7.8981
		3	9.62824	8.21176	4.6045	1.7	7.45709	1.46139	5.47379	1.73776	1.55072	4.21372	7.53881	3.65454	2.24009	7.34349	3.03611	11.3814	9.68337	1.7	1.7	1.7	5.70744	5.62576	7.07444
		3.25	7.75224	7.2957	6.35105	1.7	1.7	1.24543	4.78399	2.49899	1.7	2.89701	9.60563	3.55588	2.6786	8.91091	2.16051	11.5474	10.5918	8.62124	1.7	1.7	5.31288	9.67759	8.70709
		3.5	6.21762	7.96033	6.06677	1.7	1.7	1.39559	4.35926	3.45357	1.7	5.1569	8.48343	3.8922	3.12592	7.68925	3.41905	10.3148	12.354	6.52887	4.04975	4.96773	5.51768	8.08259	7.20467
		3.75	6.96484	6.0255	5.72921	1.7	1.7	1.7	5.44174	2.79597	7.36465			2.86975	3.56243	8.26163	4.38617	9.63765	9.45973	3.1307	1.7	4.59903	5.60508	6.49845	7.39007
		4	6.9123	8.26967	5.37593	1.7	1.7	1.70999	4.28456	3.63015	1.7	5.61288	10.6524	3.55371	3.39638	10.0195	4.62841	14.3739	11.4206	6.93166	1.7	4.68119	6.19558	9.23035	7.21442
		4.25	6.01554	6.8744	5.17511	7.43541	1.7	2.80394	4.89032	4.44671	1.7	5.30831	8.52589	3.18699	2.74701	8.02814	2.27015	12.0551	8.18211	6.51729	1.7	4.27643	5.50856	11.5248	8.33637
		4.5	6.33887	6.57194	5.22804	1.7	1.7	3.194	4.50157	5.17898	7.70201	5.08026	10.2874	3.56775	2.52977	11.077	4.93346	12.1859	7.39481	3.35462	1.31571				6.76908
		4.75	6.51499	7.48803	4.94518	1.7	9.68958	2.93614	4.49357	4.37408	1.7	7.1568	13.6608	3.66612	2.46194	10.4416	3.60205	14.7407	7.00145	3.18341	1.54235	4.69798	5.15702	8.43073	4.96525
		5	5.60009	7.09413		1.7	11.834	1.04019	4.46788	3.65091	1.7	6.90291	8.82658	3.32701	2.60175	10.653	2.6574	13.4082	7.32347	4.31915	2.33364			16.6966	7.93526
		5.25				1.7	9.18484	1.7	4.10177	4.29824	9.6533	5.29508	9.31776	2.90828	2.51474	8.97457	2.86498	9.97549	7.99226	5.4244	4.73265	4.18264	4.73585	15.6779	7.83707
		5.5	7.71216	7.95666		1.7	1.7	2.4936	3.69988	5.43911	1.7	1.7	9.63149	4.16774	3.0305	9.70418	3.90652	11.4102	9.12197	5.98761	1.7			11.1219	12.0823
		5.75	7.02457	6.09847		1.7	1.7	3.70072	4.22725	5.58036	1.7	1.7	9.19381	3.85671	3.23301	9.59103	3.93965	10.1606	4.65332	5.00739	1.7			11.7211	8.98695
		6	7.85963	5.84107			1.7	2.75304	3.90257	5.78972	1.7	4.17666	8.77184	4.19156	3.39683	7.32868	3.01373	10.885	7.67391	5.21303	1.7			14.8825	8.26022
		6.25	8.74959	5.15868		1.7		1.9999	3.67294	7.05177	8.19855	1.7	10.3887	3.83487	4.23344	8.78897	1.49764	6.72047		6.56068	1.7	5.11875		11.9205	6.43994
		6.5	8.30005	4.7786		1.7	1.7	2.18844	3.15934	5.46845	7.86379			4.3388	4.50223	8.40522	4.65592		8.68948	7.89625	1.7			12.3228	7.30427
		6.75	8.56845	5.79272			1.7	2.12049	4.91874	5.42243	8.57099			3.75229	4.50635			10.2542	8.30686	13.2016	1.7				5.69501
		7	6.7307	6.19913		1.7		2.29495		6.10687	8.06971	1.7	9.235	3.57994	4.2581	10.0733		10.2834	8.8163	10.661	6.38301			10.0767	6.56612
		7.25	7.37384	6.06311		1.7	1.7	2.35491	6.1807	5.61727	8.34286	1.7	8.26429	4.29757	2.85922		1.7	12.533		10.5744	6.45907	5.36386			7.95899
		7.5	7.85667	6.37843		1.7	1.7	2.8351	6.33796	5.83245	6.90568	1.7	8.63177	4.72844	5.04407		1.7		10.1378	10.651	7.19755	8.76053		9.92639	5.03312
		7.75	8.10652	6.01805		1.7	1.7	1.7	6.34964	4.76002	9.09003			4.87752	5.99417			10.6614	11.6284	9.83676	9.7583				6.22884
		8	10.9031	5.17868			1.7	1.7	5.54861	5.59033	7.8588			5.03848	4.39388		7.03328	8.97376		9.0278	8.31371				5.76842
		8.25	10.6206	1.7558		1.7		2.06337	6.84028	5.21308	1.7	1.7	7.71047		5.28032		5.22899		9.81665	5.82171	9.68114	10.6557			8.4784
		8.5	10.018	7.72861		1.7	1.7	1.7	7.95522	4.6076	8.75652	1.7	9.27617		5.31096			10.3728	11.7239	6.97213	8.91981	12.0303		9.35567	7.92288
		8.75				1.7	1.7	2.26857	6.65892	4.76531	9.3801	4.61619	10.4635		5.43255	9.33773	7.55651	11.5007	11.3593	7.1889	7.87587	11.4209			7.95366
		9		4.4457		1.7	1.7	2.31832	7.06638	4.32062	9.54714				7.73835	9.92135	10.0472	10.0895	9.38731	9.98588	7.76547				8.71183
		9.25		4.45247		1.7	1.7	2.98019	5.98097	4.82778	10.0185				7.16932	8.83496	8.23787	11.5876	10.9262	10.3074	11.7374				8.5375
		9.5		4.73429		7.68032	8.764	1.7	5.72765	3.53783	7.42338	5.49027	10.4604		6.68657	9.49602	7.76429	10.6515	9.18736	8.64222	7.11546	9.98001		7.98548	5.7673
		9.75		5.32638		8.08297	1.7	2.7315	6.08905	4.39403	7.83241				7.5584	8.88916	8.67521	11.7064	10.4308	8.38943	8.32517			12.2332
		10		5.14852		7.51679	1.7	2.50789	4.74795	1.7	7.58632				6.83377	8.81098	8.34695	11.0364	11.8378						9.5554

## Sheet: ExtFig.8b
ExtFig.8b
		time (hours)	normalized MS2 fluorescence (AU)			time (hours)	normalized MS2 fluorescence (AU)
	cell plot				control cells plot
		-4.5	2.56618			-10												1.02412
		-4.25	2.67777			-9.75												0.676018
		-4	2.65262			-9.5												1.12199
		-3.75	2.50689			-9.25												1.19312
		-3.5	3.36716			-9												1.2907
		-3.25	2.84511			-8.75												1.30127
		-3	2.80991			-8.5												1.18718
		-2.75	3.59218			-8.25								1.18391				0.849564
		-2.5	3.80664			-8								1.36455				1.07628
		-2.25	4.35741			-7.75								1.33881				1.14458				5.21635	5.21635
		-2	4.39537			-7.5								1.50743				1.09969		1.92481	1.92481	5.08235	5.08235
		-1.75	3.51019			-7.25								1.95137				0.500996		1.5505	1.5505	4.97024	4.97024
		-1.5	2.52864			-7							6.69876	1.74788				0.961414		2.81237	2.81237	6.90027	6.90027
		-1.25	0.326883			-6.75							6.94447	1.77023				0.94217		2.86501	2.86501	8.06733	8.06733
		-1	0.14002			-6.5							7.93329	1.54963				0.710858		2.94069	2.94069	8.93231	8.93231
		-0.75	0.070143			-6.25						6.29079	7.57238	1.65737				1.0507		3.35496	3.35496	7.56517	7.56517
		-0.5	-0.01002			-6						7.31228	7.73362	1.76875				0.959832		2.78043	2.78043	6.06781	6.06781
		-0.25	0.030509			-5.75						7.44468	9.0985	1.93668				0.845492		2.81272	2.81272	7.30362	7.30362
		0	0			-5.5						8.57095	7.33301	1.48385		2.58059	2.58059	1.35292		4.331	4.331	7.64514	7.64514
		0.25	0			-5.25						8.97704	7.95729	1.51792		2.15488	2.15488	1.11439		3.58001	3.58001	7.2884	7.2884
		0.5	0			-5						8.6048	8.33265	1.57791		1.92116	1.92116	0.863579		4.07546	4.07546	8.21099	8.21099
		0.75	0			-4.75						7.64384	8.26931	1.34216		2.53137	2.53137	1.34506		5.45048	5.45048	11.4358	11.4358
		1	0			-4.5						7.81746	7.53798	1.53625		3.23483	3.23483	0.970852	1.85101	4.78895	4.78895	9.41925	9.41925
		1.25	1.16167			-4.25						7.33728	5.91218	1.30076		2.29617	2.29617	1.43614	1.64718	4.39331	4.39331	7.6225	7.6225
		1.5	1.24174			-4						6.06012	7.53587	1.51522		2.50924	2.50924	1.34432	1.98515	4.29541	4.29541	8.43272	8.43272			7.8453	7.8453		8.60017
		1.75	1.35111			-3.75	3.52131	3.52131				7.36996	7.62453	1.60966	2.40918	3.14279	3.14279	1.23637	2.99785	4.68282	4.68282	9.14576	9.14576			6.82724	6.82724		7.7823
		2	1.3256			-3.5	4.81768	4.81768		5.57874	5.57874	7.56604	6.78954	1.20933	2.75215	1.8225	1.8225	1.20802	2.43415	6.13628	6.13628	9.31797	9.31797			5.7449	5.7449		7.19025
		2.25	1.7			-3.25	4.68642	4.68642		5.01041	5.01041	7.22616	7.52127	1.44908	2.22247	1.8622	1.8622	1.38979	1.62844	5.38572	5.38572	8.08971	8.08971			6.23969	6.23969		6.25994
		2.5	1.86572			-3	3.48717	3.48717		5.18114	5.18114	7.14561	5.45693	1.17424	1.83447	3.37177	3.37177	1.0947	2.09186	5.33655	5.33655	9.36098	9.36098			5.90801	5.90801		6.47831
		2.75	1.7			-2.75	4.49035	4.49035		5.85082	5.85082	6.79507	5.26442	1.4885	3.04568	2.1017	2.1017	1.3423	2.03301	3.74978	3.74978	10.4884	10.4884			6.58548	6.58548		11.3704
		3	1.65284			-2.5	4.09357	4.09357		4.88651	4.88651	6.02253	6.48736	1.38076	2.77372	4.43493	4.43493	1.40143	1.8815	5.10498	5.10498	11.5972	11.5972			5.45091	5.45091		7.46738
		3.25	1.88946			-2.25	4.31765	4.31765	3.53055	6.2493	6.2493	5.5773	6.514	1.28009	2.69953	3.57625	3.57625	1.49805	2.12557	4.97885	4.97885	10.9313	10.9313			6.14548	6.14548		6.32923
		3.5	1.88894			-2	4.53188	4.53188	3.87717	6.09188	6.09188	5.89795	5.78117	1.17539	4.88582	3.15334	3.15334	1.2276	2.90374	4.49094	4.49094	9.72834	9.72834			5.29672	5.29672		6.81145
		3.75	1.8212			-1.75	5.52303	5.52303	4.38241	5.37379	5.37379	6.27272	5.63938	1.49197	4.16264	5.10148	5.10148	1.01978	2.16111	5.07103	5.07103	7.9238	7.9238			5.56976	5.56976	4.14321	7.58853
		4	1.72033			-1.5	5.12228	5.12228	4.83536	6.98952	6.98952	5.86763	6.12858	1.28	4.51907	3.61754	3.61754	1.4439	2.50354	5.43411	5.43411	8.41876	8.41876			6.09187	6.09187	5.33712	8.72231
		4.25	1.81064			-1.25	4.72736	4.72736	4.8991	5.98583	5.98583	5.70094	6.2244	1.15792	6.48697	4.53872	4.53872	1.23788	1.36708	4.86332	4.86332	8.36094	8.36094			4.90754	4.90754	2.78454	8.69649
		4.5	2.56358			-1	4.94231	4.94231	3.79431	6.38178	6.38178	5.84194	5.34548	1.18829	6.54459	5.02741	5.02741	1.19489	1.83386	4.8938	4.8938	8.50329	8.50329			5.05125	5.05125	3.62825	8.96802
		4.75	1.61514			-0.75	4.22731	4.22731	3.92989	6.58979	6.58979	5.82075	5.21006	1.24331	5.97097	6.25022	6.25022	1.0855	1.63055	5.25105	5.25105	8.89931	8.89931			4.02954	4.02954	3.66567	10.0811
		5	1.96996			-0.5	4.32274	4.32274	3.66375	7.64595	7.64595	5.28675	4.94323	1.57003	5.46026	6.69271	6.69271	1.2419	1.83732	5.09763	5.09763	6.85359	6.85359			4.15154	4.15154	4.40234	10.0807
		5.25	2.03326			-0.25	4.53301	4.53301	3.84454	8.01682	8.01682	5.34501	3.97969	1.63641	4.5974	7.89162	7.89162	1.22751	1.37125	1.00263	1.00263	7.962	7.962	3.41722	3.41722	4.34424	4.34424	5.85946	7.77181
		5.5	1.98571			0	0	0	0	0	0	0	0	0	0	0	0	0	0	0	0	0	0	0	0	0	0	0	0
		5.75	1.75012			0.25	0	0	0	0	0	0	0	0	0	0	0	0	0	0	0	0	0	0	0	0	0	0	0
		6	2.72085			0.5	0	0	0	0	0	0	0	0	0	0	0	0	0	0	0	0	0	0	0	0	0	0	0
		6.25	1.99307			0.75	0	0	0	0	0	0	0	0	0	0	0	0	0	0	0	0	0	0	0	0	0	0	0
		6.5	2.45779			1	0	0	0	0	0	0	0	0	0	0	0	0	0	0	0	0	0	0	0	0	0	0	0
		6.75	2.99881			1.25	1.52186	3.02403	1.67938	6.82481	9.46068	2.98846	3.86519	2.15217	0.776375	2.43968	3.19566	1.65266	1.5789	2.34462	1.05417	4.26762	3.83044	3.5882	1.46071	1.7	3.41933	1.18362	2.21856
		7	4.55034			1.5	2.56796	5.81697	0.981595	1.7	8.41294	3.97977	3.72685	1.57683	0.69807	2.33752	3.83623	2.78934	2.30264	2.76006	1.61929	4.66496	5.1009	2.57414	1.47601	2.51289	3.19655	1.81046	5.23488
		7.25	3.1012			1.75	5.27481	5.74387	0.834467	1.7	1.7	3.6183	4.10902	1.83599	1.7	2.10327	3.97846	2.68612	1.62875	3.67396	2.10704	6.22077	6.01047	1.9611	1.97823	1.7	2.68475	1.37933	4.57103
		7.5	4.24636			2	5.13116	5.5125	1.11586	1.7	1.7	1.24875	3.79745	1.32603	0.542792	2.18043	4.53223	2.30759	2.10453	4.05906	1.89516	6.65803	8.15129	2.69092	3.59016	1.7	3.43021	2.29935	6.25863
		7.75	5.31473			2.25	5.91922	7.16777	0.885083	8.29001	1.7	3.17185	4.47313	1.61963	0.477516	1.58847	6.29924	3.64201	2.82412	3.34628	2.51825	5.0801	10.6435	1.7	1.7			3.06517	7.45592
		8	4.94355			2.5	5.20496	9.14885	4.61863	7.05412	1.7	2.92279	4.92327	1.4393	0.614065	1.7	9.96442	4.42848	2.43998	4.72176	3.34765	7.641	8.45123	1.7	5.5484	4.01764	6.90589	2.73956	6.97804
		8.25	4.51016			2.75	4.53569	8.12542	4.42186	1.7	1.7	1.05066	5.23865	1.65284	0.185062	1.85528	8.48291	4.29446	3.64208	8.61444	2.5197	6.96726	8.3823	6.92705	1.7	3.13187	6.09766	3.88142	7.8981
		8.5	4.19341			3	9.62824	8.21176	4.6045	1.7	7.45709	1.46139	5.47379	1.73776	1.55072	4.21372	7.53881	3.65454	2.24009	7.34349	3.03611	11.3814	9.68337	1.7	1.7	1.7	5.70744	5.62576	7.07444
		8.75	3.60922			3.25	7.75224	7.2957	6.35105	1.7	1.7	1.24543	4.78399	2.49899	1.7	2.89701	9.60563	3.55588	2.6786	8.91091	2.16051	11.5474	10.5918	8.62124	1.7	1.7	5.31288	9.67759	8.70709
		9	5.32903			3.5	6.21762	7.96033	6.06677	1.7	1.7	1.39559	4.35926	3.45357	1.7	5.1569	8.48343	3.8922	3.12592	7.68925	3.41905	10.3148	12.354	6.52887	4.04975	4.96773	5.51768	8.08259	7.20467
		9.25	4.95359			3.75	6.96484	6.0255	5.72921	1.7	1.7	1.7	5.44174	2.79597	7.36465			2.86975	3.56243	8.26163	4.38617	9.63765	9.45973	3.1307	1.7	4.59903	5.60508	6.49845	7.39007
		9.5	4.32726			4	6.9123	8.26967	5.37593	1.7	1.7	1.70999	4.28456	3.63015	1.7	5.61288	10.6524	3.55371	3.39638	10.0195	4.62841	14.3739	11.4206	6.93166	1.7	4.68119	6.19558	9.23035	7.21442
		9.75	5.29634			4.25	6.01554	6.8744	5.17511	7.43541	1.7	2.80394	4.89032	4.44671	1.7	5.30831	8.52589	3.18699	2.74701	8.02814	2.27015	12.0551	8.18211	6.51729	1.7	4.27643	5.50856	11.5248	8.33637
		10	6.35078			4.5	6.33887	6.57194	5.22804	1.7	1.7	3.194	4.50157	5.17898	7.70201	5.08026	10.2874	3.56775	2.52977	11.077	4.93346	12.1859	7.39481	3.35462	1.31571				6.76908
		10.25	6.61426			4.75	6.51499	7.48803	4.94518	1.7	9.68958	2.93614	4.49357	4.37408	1.7	7.1568	13.6608	3.66612	2.46194	10.4416	3.60205	14.7407	7.00145	3.18341	1.54235	4.69798	5.15702	8.43073	4.96525
		10.5	6.34391			5	5.60009	7.09413		1.7	11.834	1.04019	4.46788	3.65091	1.7	6.90291	8.82658	3.32701	2.60175	10.653	2.6574	13.4082	7.32347	4.31915	2.33364			16.6966	7.93526
		10.75	7.36702			5.25				1.7	9.18484	1.7	4.10177	4.29824	9.6533	5.29508	9.31776	2.90828	2.51474	8.97457	2.86498	9.97549	7.99226	5.4244	4.73265	4.18264	4.73585	15.6779	7.83707
		11	6.55948			5.5	7.71216	7.95666		1.7	1.7	2.4936	3.69988	5.43911	1.7	1.7	9.63149	4.16774	3.0305	9.70418	3.90652	11.4102	9.12197	5.98761	1.7			11.1219	12.0823
		11.25	6.80328			5.75	7.02457	6.09847		1.7	1.7	3.70072	4.22725	5.58036	1.7	1.7	9.19381	3.85671	3.23301	9.59103	3.93965	10.1606	4.65332	5.00739	1.7			11.7211	8.98695
		11.5	8.80654			6	7.85963	5.84107			1.7	2.75304	3.90257	5.78972	1.7	4.17666	8.77184	4.19156	3.39683	7.32868	3.01373	10.885	7.67391	5.21303	1.7			14.8825	8.26022
		11.75	8.08593			6.25	8.74959	5.15868		1.7		1.9999	3.67294	7.05177	8.19855	1.7	10.3887	3.83487	4.23344	8.78897	1.49764	6.72047		6.56068	1.7	5.11875		11.9205	6.43994
		12	7.38942			6.5	8.30005	4.7786		1.7	1.7	2.18844	3.15934	5.46845	7.86379			4.3388	4.50223	8.40522	4.65592		8.68948	7.89625	1.7			12.3228	7.30427
		12.25	7.53581			6.75	8.56845	5.79272			1.7	2.12049	4.91874	5.42243	8.57099			3.75229	4.50635			10.2542	8.30686	13.2016	1.7				5.69501
		12.5	7.48873			7	6.7307	6.19913		1.7		2.29495		6.10687	8.06971	1.7	9.235	3.57994	4.2581	10.0733		10.2834	8.8163	10.661	6.38301			10.0767	6.56612
		12.75	8.47424			7.25	7.37384	6.06311		1.7	1.7	2.35491	6.1807	5.61727	8.34286	1.7	8.26429	4.29757	2.85922		1.7	12.533		10.5744	6.45907	5.36386			7.95899
		13	6.2672			7.5	7.85667	6.37843		1.7	1.7	2.8351	6.33796	5.83245	6.90568	1.7	8.63177	4.72844	5.04407		1.7		10.1378	10.651	7.19755	8.76053		9.92639	5.03312
		13.25	6.42504			7.75	8.10652	6.01805		1.7	1.7	1.7	6.34964	4.76002	9.09003			4.87752	5.99417			10.6614	11.6284	9.83676	9.7583				6.22884
		13.5	6.86156			8	10.9031	5.17868			1.7	1.7	5.54861	5.59033	7.8588			5.03848	4.39388		7.03328	8.97376		9.0278	8.31371				5.76842
		13.75	6.64376			8.25	10.6206	1.7558		1.7		2.06337	6.84028	5.21308	1.7	1.7	7.71047		5.28032		5.22899		9.81665	5.82171	9.68114	10.6557			8.4784
		14	6.38715			8.5	10.018	7.72861		1.7	1.7	1.7	7.95522	4.6076	8.75652	1.7	9.27617		5.31096			10.3728	11.7239	6.97213	8.91981	12.0303		9.35567	7.92288
		14.25	6.32951			8.75				1.7	1.7	2.26857	6.65892	4.76531	9.3801	4.61619	10.4635		5.43255	9.33773	7.55651	11.5007	11.3593	7.1889	7.87587	11.4209			7.95366
		14.5	7.65728			9		4.4457		1.7	1.7	2.31832	7.06638	4.32062	9.54714				7.73835	9.92135	10.0472	10.0895	9.38731	9.98588	7.76547				8.71183
		14.75	7.63408			9.25		4.45247		1.7	1.7	2.98019	5.98097	4.82778	10.0185				7.16932	8.83496	8.23787	11.5876	10.9262	10.3074	11.7374				8.5375
		15	7.33709			9.5		4.73429		7.68032	8.764	1.7	5.72765	3.53783	7.42338	5.49027	10.4604		6.68657	9.49602	7.76429	10.6515	9.18736	8.64222	7.11546	9.98001		7.98548	5.7673
		15.25	6.4376			9.75		5.32638		8.08297	1.7	2.7315	6.08905	4.39403	7.83241				7.5584	8.88916	8.67521	11.7064	10.4308	8.38943	8.32517			12.2332
		15.5	5.997			10		5.14852		7.51679	1.7	2.50789	4.74795	1.7	7.58632				6.83377	8.81098	8.34695	11.0364	11.8378						9.5554
		15.75	5.98455
		16	6.10783
		16.25	6.54129
		16.5	7.32299
		16.75	8.3411
		17	8.74656
		17.25	8.04728
		17.5	9.00305
		17.75	7.34418
		18	6.54278
		18.25	6.74807
		18.5	7.13827
		18.75	7.39326
		19	6.69898
		19.25	6.81155
		19.5	7.36736
		19.75	6.61153

## Sheet: ExtFig.8c
ExtFig.8c
	Top										Bottom
	time (hours)	normalized MS2 fluorescence (AU)									time (hours)	normalized MS2 fluorescence (AU)
	-10				4.7751						-10		0.422131	0.218935		0.00202233	0.0211223	-0.0675296
	-9.75				5.15609						-9.75		-0.0178478	0.144767		-0.159292	-0.155356	0.164431
	-9.5				6.06121						-9.5		-0.0332916	0.202528		0.10169	-0.0486374	-0.192712
	-9.25				6.11473						-9.25		0.356266	0.13302		0.0903074	-0.0329203	0.0922848
	-9		6.07186		2.34331						-9	-3.34147	0.219044	0.0955799		-0.0714759	-0.206895	0.207925
	-8.75		6.96492		0.170616						-8.75	-0.557925	0.331976	0.125011		-0.0402471	0.0815652	-0.0255043
	-8.5		6.08188		0.0836376						-8.5	-0.141822	0.0847481	-0.0091757		0.143056	-0.0540813	0.123141
	-8.25		7.63727		0.130509						-8.25	1.19475	0.17543	0.0575946	2.29417	-0.134339	0.00603063	0.132453
	-8		7.37057		0.00130524						-8	1.30656	0.220415	0.162187	2.447	-0.133559	0.328435	0.130436
	-7.75		6.66175		0.155242						-7.75	1.53122	0.298457	0.0835027	3.38996	-0.06222	0.138224	0.0445842
	-7.5		6.46262		0.173166						-7.5	-2.6764	0.0445893	-0.000291588	0.690518	0.10535	0.140679	0.316543
	-7.25		6.00708		0.0262429						-7.25	-0.489762	-0.03949	0.112534	0.39616	0.0978542	0.154208	0.0810873
	-7		5.58503		0.11157						-7	2.90593	0.127312	0.0698924	0.674542	0.0687739	-0.0754785	0.0876525
	-6.75		4.9779		0.140443						-6.75	5.94086	0.211644	0.07958	0.740222	-0.184952	-0.0971969	0.0705489
	-6.5		4.94112		0.190726						-6.5	3.24096	0.295207	0.168999	0.701729	-0.144551	0.0555408	0.027863
	-6.25		4.27006		0.110186						-6.25	1.80763	0.00103125	0.0912402	0.423135	-0.136454	0.0640997	0.0504924		2.51428
	-6		3.88106		0.0733053		1.74601				-6	7.68902	0.0365347	0.112007	0.894002	-0.0160244	-0.0351619	0.0482144		0.138788
	-5.75		2.87991		0.180979		1.89936				-5.75	1.57369	-0.0246956	0.165466	0.736791	-0.211896	0.103526	-0.0817181		0.578938
	-5.5		2.97209		0.0177524	3.01452	1.75781				-5.5	5.32308	0.130167	0.116268	0.85344	0.192723	0.0642085	0.215486		2.55318
	-5.25		3.20046		0.0676378	3.02294	2.32828				-5.25	-0.146414	0.205941	1.14517	0.617864	0.354603	0.026046	0.12208		2.6333
	-5		3.34461		-0.0141068	2.88807	2.05721				-5	1.90534	-0.149629	1.26698	0.661499	0.0278402	0.00635358	-0.158536		3.61602
	-4.75		3.48876		0.134691	2.32607	2.35454				-4.75	1.66999	0.0579694	0.243294	-0.266688	-0.244743	0.112218	-0.0988592		2.8724
	-4.5	2.56618	4.4543		0.14256	2.36154	2.85388				-4.5	1.9375	0.0581815	0.17191	0.24697	0.375942	0.0516797	0.0388263	0.159356	2.24626
	-4.25	2.67777	4.75534		0.0488779	2.48868	4.12818				-4.25	-6.76495	0.091318	0.0796787	0.39045	-0.0549422	0.039009	0.00644872	0.129696	1.89392
	-4	2.65262	4.67269		0.130446	2.06173	4.89485				-4	3.25961	0.0568303	0.0649981	0.249911	0.0302139	0.134911	0.0484972	0.117256	2.96752
	-3.75	2.50689	3.71978		-0.0525763	2.16713	4.63344				-3.75	-0.454876	-0.0722602	0.0323548	0.885905	-0.119141	0.182618	-0.334959	-0.0824218	2.60759
	-3.5	3.36716	4.14049		0.231362	2.29366	5.51469				-3.5	-0.505596	0.0304152	0.0950371	1.14736	-0.185209	-0.356739	0.114324	0.138403	2.41947
	-3.25	2.84511	4.17717		0.0860479	2.07234	5.60937				-3.25	-3.13787	-0.00501619	0.00723496	2.19905	-0.21455	-0.0798125	0.0175912	0.051941	2.43758
	-3	2.8099	4.07314		0.143761	3.16964	6.43453				-3	-0.724277	0.170108	0.048282	2.33208	0.0268515	0.147067	0.0307316	0.094238	2.49508
	-2.75	3.59218	4.45002		-0.0534668	3.01572	6.23676				-2.75	-0.917245	0.0900736	0.195513	2.92637	-0.00624692	0.0762651	0.198149	0.0537016	2.63628
	-2.5	3.80664	3.81521		0.109859	3.86711	3.28754				-2.5	0.0578389	0.0631406	0.0861693	2.69349	-0.0832684	0.0174959	-0.061046	0.0975147	2.66717
	-2.25	4.35742	4.87159	0.102523	0.0660827	4.23633	2.96428				-2.25	-3.77547	0.21558	0.0968435	3.75495	0.0578479	0.194481	0.271762	0.21951
	-2	4.39537	4.10117	0.115847	0.00902941	5.83824	2.02436				-2	-1.02266	0.202775	0.16615	2.0085	0.105845	0.110993	0.254243	0.121813	1.23237
	-1.75	3.51019	4.06669	0.249113	0.06227	6.48498	0.496668				-1.75	2.61554	0.188266	0.205948	3.79836	0.0614975	-0.0294421	0.0678149	0.0460105	1.7
	-1.5	2.52864	4.19825	0.0276237	0.0822534	0.467384	-0.132999				-1.5	-0.112193	0.322908	-0.019026	3.8051	-0.00153238	-0.0209928	-0.0147848	0.126526	1.76604
	-1.25	0.326883	3.42575	0.125668	0.0703893	0.166046	-0.156382				-1.25	-2.32298	0.269678	0.222345	3.67322	-0.282905	0.0345045	0.0684002	0.000166276	1.60614
	-1	0.14002	3.64612	-0.116605	0.181707	0.0692902	0.0523023				-1	-1.97158	0.102876	0.287961		0.0500643	-0.181985	0.108358	0.027211	1.9519
	-0.75	0.0701428	0.365786	0.0440248	0.0660931	0.0448523	0.0949261	0.349069			-0.75	-0.0670188	0.0633637	0.211949	6.32294	-0.259062	0.0847707	0.0805886	-0.0785329	2.43838
	-0.5	-0.0100203	0.523072	0.085792	0.0933076	0.0377915	0.30005	0.0661263			-0.5	0.607404	-0.00615551	0.471756	7.21759	-0.310836	-0.038058	0.240562	-0.000467752	1.4338
	-0.25	0.0305089	0.441481	0.387645	0.163355	0.0948989	0.422239	0.120287			-0.25	2.07707	0.0696382	0.158189	7.85293	-0.13065	0.146318	-0.000379471	0.137869
	0	0	0	0	0	0	0	0			0	0	0	0	0	0	0	0	0	0
	0.25	0	0	0	0	0	0	0			0.25	0	0	0	0	0	0	0	0	0
	0.5	0	0	0	0	0	0	0			0.5	0	0	0	0	0	0	0	0	0
	0.75	0	0	0	0	0	0	0			0.75	0	0	0	0	0	0	0	0	0
	1	0	0	0	0	0	0	0			1	0	0	0	0	0	0	0	0	0
	1.25	1.16167	2.7685	2.99133	2.11137	1.79339	0.835372	2.42589			1.25	1.60974		0.666711	2.0987	1.9297	0.887285	0.402274	1.17368	1.7
	1.5	1.24173	2.88014	2.28865	2.3934	2.0071	1.39289	1.87316			1.5	5.22721		0.987097		1.90589	0.90146	0.547	0.97737
	1.75	1.35111	2.5969	2.14103	2.48015	1.81517	1.31554	2.32558			1.75	-0.0129472	1.7	1.016		3.28184	0.873929	0.63229	1.56278	1.7
	2	1.3256	3.10936	2.00822	2.67086	1.68185	1.04562	2.22938			2	1.66787	1.7	1.18344	2.13267	2.69399	0.90247	0.909032	1.23008	1.7
	2.25	1.7		2.62832	2.37922	1.42458	1.91832	2.45517			2.25	1.7		1.22027	2.92437	2.41179		0.607772	1.77696
	2.5	1.86572	3.79694	2.46807	2.78627	1.98905	2.20831	1.17843			2.5		1.7	1.61533	1.28491	1.78055	0.8019	0.677454	1.28936	1.7
	2.75	1.7	4.52136	4.68416	3.15731	2.02799	1.04149	2.31321			2.75		1.7	1.08603	1.59544	2.06767	1.07489	0.857711	0.921646	1.7
	3	1.65284	4.45308	4.03196	3.98834	2.12423	1.31804	1.36514			3			1.6314		1.86628	1.06625	0.957467	1.7	1.7
	3.25	1.88945	4.68751	4.17296	5.14272	2.71752	1.38641	3.00986			3.25		1.7	1.72858		2.31837		0.976818	1.40231
	3.5	1.88894	5.07811	3.7544	4.89956	2.80154	2.52781	2.46818			3.5			1.18004		2.29184	0.699512	1.07567	1.7
	3.75	1.8212	5.16808	5.74469	5.41293	2.6057	4.69208	3.38769			3.75			1.70143	1.7	2.74054		1.00682	1.7	1.7
	4	1.72032	4.58539	5.15891	4.62783	1.61078	1.53881	3.13161			4		1.7	1.67613			1.17869	0.897206	1.7	1.7
	4.25	1.81064	5.16168	4.59547	5.48813	1.80614	2.48932	2.70784			4.25		1.7	1.76233	1.7			0.945659	1.7
	4.5	2.56358	6.55669	4.24376	4.74615	2.21208	1.65313	3.27214			4.5			2.63173	1.7			0.970732	1.7
	4.75	1.61514	6.17383	5.6191	5.56914	2.00359	3.21193	4.7765			4.75			1.94395				1.2246	1.7
	5	1.96996	6.04318	6.52045	5.70436	2.88948	2.46162	2.7463			5			1.9083				0.735779	1.7	1.7
	5.25	2.03326	5.66281	4.89874	6.4957		2.82542	3.18367			5.25			3.21672				1.08304	1.7
	5.5	1.9857	7.259	4.73736			9.01863	4.1939			5.5			2.30528		2.32276		0.96766	1.7
	5.75	1.75012	6.77559	4.17636			5.90798	3.96547			5.75			3.66829	1.7	2.63217		1.21221	1.7
	6	2.72085		4.69711			3.56684	3.40928			6			3.07944	1.7	2.3587			1.7	1.7
	6.25	1.99307	6.10717	5.02712		5.31926	2.91467	3.46265			6.25			3.50103	1.7	2.14661			1.7	1.7
	6.5	2.45779	6.19164	5.42529		4.79155	2.06811	4.84779			6.5			2.954	1.7	2.35175			1.7	1.7
	6.75	2.99881	6.59024	5.96125		4.8777	2.36995	1.77257			6.75			3.12239	1.7	1.92013			1.7
	7	4.55034	7.59425	5.3355		5.21971	2.32761	5.66909			7			1.7	1.7				1.7
	7.25	3.1012	6.35393	5.06415		5.82203	2.51729	4.84303			7.25			1.7		1.7037			1.7	1.7
	7.5	4.24636	5.98453	4.11257		7.04694	1.74983	5.56577			7.5			2.87649	1.7				1.7
	7.75	5.31473	4.93768	5.02027		6.09686		4.59437			7.75			1.7					1.7	1.7
	8	4.94355	6.18828	5.23169		6.70668	1.25675	5.86965			8			2.08066	1.7				1.7	1.7
	8.25	4.51016	5.7358	5.15665			1.9489	3.46014			8.25			2.83988					1.7
	8.5	4.19341	5.65124	5.82735				7.72608			8.5			1.7					1.7	1.7
	8.75	3.60922	6.27081	4.40766		6.88935	2.16012	9.8239			8.75			2.24032	1.7				1.7	1.7
	9	5.32903	5.41271	4.51178		7.74931		7.84345			9			1.7	1.7				1.7	1.7
	9.25	4.95359	5.79375	5.59527		7.55241		5.19251			9.25								1.7
	9.5	4.32726	6.31671	5.07642		6.3575	2.4044	5.24164			9.5				1.7				1.7
	9.75	5.29634		4.77264		7.04041	2.52382	5.96133			9.75								1.7
	10	6.35078		5.17097		8.44068		6.97827			10								1.7	1.7
	10.25	6.61426		6.12493		7.32103		9.47921			10.25								1.7
	10.5	6.34391		4.84478		8.17304	8.34602	9.24183			10.5								1.7
	10.75	7.36702		5.77288		8.51092	4.44176	9.65415			10.75								1.7	1.7
	11	6.55948		4.96022		9.18541		9.89722			11				1.7				1.7	1.7
	11.25	6.80328		5.94592		8.80864	2.44458	9.91121			11.25								1.7	1.7
	11.5	8.80654		5.35695		8.10118	4.54292	6.61003			11.5								1.7	1.7
	11.75	8.08593		4.61414		8.14731	2.93591	9.99249			11.75								1.7	1.7
	12	7.38942		3.70751		7.24806	3.57546	8.38426			12				1.7				1.7	1.7
	12.25	7.53581		4.55384		6.89716	2.11794	9.57261			12.25								1.7	1.7
	12.5	7.48873		5.10931		8.53144	6.85001	9.40974			12.5				1.7				1.7	1.7
	12.75	8.47424		5.5166		8.23361		8.46031			12.75								1.7	1.7
	13	6.2672		6.08011		7.07525		7.22703			13								1.7	1.7
	13.25	6.42504		6.71584		7.55895		7.20637			13.25				1.7
	13.5	6.86156		5.7643		7.18837	6.39716	8.4581			13.5				1.7				1.7	1.7
	13.75	6.64376		4.87982		7.12234	3.94066	10.7459			13.75								1.7	1.7
	14	6.38715		4.57599		6.95772		6.4597			14								1.7	1.7
	14.25	6.32951		6.70205		7.27313		7.47023			14.25								1.7
	14.5	7.65728		4.965		6.35902		8.86902			14.5								1.7
	14.75	7.63408		3.99408		6.39204		8.70985			14.75
	15	7.33709		5.4064		6.54986		7.09815			15								1.7
	15.25	6.4376		4.41716		6.14872		7.31611			15.25								1.7
	15.5	5.997		3.9972		5.88031		6.37159			15.5								1.7
	15.75	5.98455		4.42073		6.01275		5.55515			15.75								1.7
	16	6.10783		4.31837		5.82653		5.62773			16								1.7
	16.25	6.54129		4.6291		6.32251		6.30773			16.25								1.7
	16.5	7.32299		3.91639		6.54761		4.35286			16.5
	16.75	8.3411		5.65549		6.71622		4.45608			16.75								1.7
	17	8.74656		4.87807		6.82123		4.99785			17
	17.25	8.04728		4.4576		7.08183		5.10037			17.25								1.7
	17.5	9.00305		3.64761		7.01366		6.2629			17.5								1.7
	17.75	7.34418		4.20651				6.49187			17.75								1.7
	18	6.54278		4.04432				5.38642			18								1.7
	18.25	6.74806		4.14285				5.68639			18.25								1.7
	18.5	7.13827		4.17996				4.49603			18.5
	18.75	7.39326		4.29666				4.72056			18.75
	19	6.69898		4.1302				1.7			19
	19.25	6.81155						1.7			19.25
	19.5	7.36736						1.7			19.5
	19.75	6.61153						4.27156			19.75
	20							1.7			20
	20.25							1.7			20.25
	20.5							4.78887			20.5
	20.75							4.83853			20.75
	21							1.7			21
	21.25							4.64155			21.25
	21.5							6.14308			21.5
	21.75										21.75
	22										22

## Sheet: ExtFig.8f
ExtFig.8f
		NLS-RFP rupture time (min)	MCP-Halo rupture time (min)
	rep1	765	765
		90	90
		270	270
		945	945
		315	375
		150	150
		345	345
		1170	1185
	rep2	150	150
		150	150
		105	105
	rep3	240	240
		270	270
		1605	1605
		300	300
		45	45
		105	105
		180	180
		390	390
		300	300
		1380	1380
		615	615
		150	150
		105	105
		105	105
	rep4	1965	1965
		285	285
		105	105
		645	645
		75	75
		105	105
		1035	1035
		1560	1560
		720	720
		900	900
		1140	1140
		225	225
		1485	1485
		2160	2145
		2115	2115
