# Supplementary material for: Heritable transcriptional defects from aberrations of nuclear architecture
Source: Nature. 2023 Jun 7;619(7968):184–92. doi: 10.1038/s41586-023-06157-7 (PMC10322708; doi:10.1038/s41586-023-06157-7)
Supplement: Supplementary file 18 — Source Data Extended Data Fig. 9 [file 41586_2023_6157_MOESM18_ESM.xlsx]

## Sheet: ExtFig.9e
ExtFig.9e
		relative MDC1 intensity
		control	MN-body
	rep1	0.787959	5.04366
		0.844703	7.71082
		1.00968	4.7792
		1.22559	11.4128
		1.54195	6.16637
		0.380456	7.43355
		1.03966	6.36749
		0.716482	8.90182
		0.717107	6.33142
		0.422696	9.66217
		1.48274	4.09105
		1.05552	5.04378
		1.55417	12.8021
		1.21962	5.86445
		0.784048	4.50719
		3.46672	10.9287
		1.02357	6.5882
		0.890517	5.65196
		1.33505	10.2712
		1.44904	8.61317
		0.960428	5.60339
		0.894595	7.32601
		0.822653	14.6092
		0.596402	3.57795
		1.0428	9.33064
		1.24496	8.16013
		0.691614	7.38894
		0.89498	6.71142
		0.973436	10.8762
		1.05997	11.4502
		0.853932	5.03733
		1.14529	5.40949
		1.24466	4.48473
		0.892306	4.83713
		1.28021	5.56052
		0.763052	10.5072
		0.60445	9.55502
		1.17001	5.26665
		0.797872	7.49986
		0.912045	8.83016
		1.13552	8.59953
		1.83702	4.15923
		1.33397	3.13273
		1.02583	8.02688
		0.722523	6.4583
		0.55955	6.54948
		1.48979	6.37679
		0.912356	8.02068
		0.419671	9.31334
		0.577346	8.46699
		0.880158	10.1455
		0.626166	7.15223
		1.54012	5.52354
		0.948833	5.61018
		0.963938	5.25234
		1.49642	5.48702
		0.723951	4.79117
		0.887443	3.18775
		0.91768	6.75296
		1.54309	4.96013
		0.997037	3.05416
		1.03062	2.96902
		0.848842	6.49487
		0.923698	5.93437
		0.973404	5.82026
		0.667892	15.2629
		0.43724	10.3707
		0.875717	4.83391
		1.20685	6.87824
		1.20496	4.45769
		0.9707	5.22046
		0.743359	10.4003
		0.813067	3.85924
		0.692926	7.37471
		1.15558	5.02194
		1.10944	5.18903
		0.880301	5.92368
		0.751988	8.01425
		0.53147	5.39443
		0.691106	4.32301
		0.936067	4.24272
		1.0105	5.33428
		0.577611	9.03027
		1.01386	3.87553
		0.55188	6.20336
		0.742715	12.5328
		0.9408	7.87476
		0.978775	3.24238
		1.10428	4.00638
		1.21798	5.42004
		1.03109	2.63304
		1.03687	4.75228
		1.18972	9.59589
		0.782464	7.28335
		1.65731	9.41178
		0.804395	9.82136
		0.790053	7.57871
		0.879827	3.02982
		0.996775	8.34098
		1.07103	4.43164
		0.945919	5.2692
		0.618122	4.4131
		1.58989	5.90125
		1.59635	3.18715
		1.18229	4.92334
		0.987889	5.93852
		1.3597	3.77107
		1.01259	9.35788
		1.2379	15.2267
		1.03763	5.77531
		0.917711	8.60439
		0.83995	10.611
		1.50403	6.58172
		1.16226	5.82449
		1.11156	9.92435
		0.762878	15.0603
		1.10388	11.4284
		0.942348	10.0739
		1.6785	8.88846
		0.670626	10.0072
		1.12529	6.14588
		0.777953	4.33051
		0.677201	7.97323
		1.97136	5.85107
		1.35844	14.5126
		0.973992	3.92627
		0.873482	4.28916
		0.991663	6.42556
		1.10297	3.51893
		0.770816	6.49051
		1.05073	6.28541
		0.801934	8.47623
		0.996794	3.50505
		1.0713	5.21658
		1.03025	3.12408
		0.667703	5.68756
		1.15992	5.36613
		0.627065	4.32196
		1.27448	2.64873
		0.940076	14.5762
		0.824249	3.03751
		0.789364	7.39313
		0.761719	2.91469
		0.774592	10.2815
		0.903371	6.88259
		0.8921	2.38881
		0.762921	10.0376
		0.823773	4.70744
		0.899871	3.39635
		1.08127	3.50473
		0.890567	3.16154
		0.795916	5.65169
		1.10627	5.39563
		1.00478	6.4338
		0.899262	6.99589
		0.951584	6.57253
		0.811143	2.87982
		0.757699	4.38209
		0.907723	3.62148
		0.952669	3.58428
		1.17926	3.41162
		0.468251	13.2755
		1.03551	6.7701
		1.33484	3.59831
		1.09562	3.68238
		1.49948	4.36228
		0.968342	3.38712
		0.94852	2.28647
		0.698147	6.09065
		0.543661	22.4915
		0.773211	3.34429
		1.24678	11.3582
		0.838557	3.62223
		0.956891	3.12663
		0.778477	2.82268
		1.69451	4.03385
		0.738759	8.70383
		0.945405	3.72011
		0.474749	3.1733
		0.838373	5.81943
		0.865958	3.57016
		0.802637	4.00612
		1.17688	3.32317
		1.02602	3.2035
		0.633636	8.20382
		1.13436	4.164
		0.809674	4.96026
		0.887429	3.38508
		0.714035	9.8346
		1.031	2.2768
		0.926716	25.0746
		0.625881	4.11572
		0.801246	6.60372
		1.74749	3.15915
		1.1149	4.12132
		1.50587	5.02411
		0.894294	2.97364
		0.742785	3.07445
		0.844404	4.38863
		1.25944	4.68886
		0.772995	3.95248
		1.12321	5.14963
		0.800321	2.81079
		1.11679	3.66687
		0.735308	4.20474
		1.19122	3.4917
		1.18764	8.12563
		1.04528	3.36618
		1.032	2.95208
		1.0366	7.9131
		0.539056	2.89419
		0.74264	2.9866
		0.746288	3.29002
		1.17968	4.23911
		1.02688	4.02125
		0.912048	3.93317
		0.840121	2.93765
		0.845307	4.27662
		1.46085	2.65723
		0.664839	12.2438
		0.859193	3.56209
		0.833657	3.80617
		0.95644	3.45657
		0.850593	2.87849
		1.41374	5.20279
		1.03277	4.2088
		1.18306	3.15306
		0.792823	6.30558
		1.69611	2.69806
		1.10346	6.99762
		1.39144	8.59334
		0.86387	6.81136
		0.820777	3.91408
		0.920027	3.17375
		0.856988	3.36786
		1.05737	3.5675
		0.993177	4.69833
		1.19197	3.315
		0.572101	3.17007
		0.826777	3.81454
		0.692712	4.10182
		0.758895	2.86603
		0.726728	4.39553
		0.972107	3.26522
		1.16005	3.39644
		0.922213	3.26441
		0.967191	4.33564
		1.12709	3.08855
		0.853075	3.28315
		1.18224	3.46092
		0.886724	3.22662
		0.617574	6.35069
		1.37557	11.2602
		0.944961	2.98774
		0.824145	10.6206
		1.6601	3.94348
		1.03768	14.4353
		1.09636	10.697
		1.11552	3.04085
		0.904554	2.8773
		0.690368	6.51184
		1.04475	9.29716
		1.66503	6.35832
		0.996361	3.04146
		1.08783	6.21592
		0.808797	12.2987
		0.840327	4.82357
		1.37914	2.58808
		0.878252	4.78314
		0.669025	2.68232
		0.568985	10.0251
	rep2	0.752678	3.57196
		1.31567	6.37884
		1.34686	7.77453
		0.973567	2.34975
		1.35634	10.9332
		0.826747	5.81649
		1.31632	5.44821
		1.44659	6.48239
		0.774138	7.26771
		1.03518	4.15145
		0.904707	5.2107
		1.31791	3.48528
		0.944351	4.62552
		0.87807	12.2628
		0.659674	8.54059
		0.990329	3.72564
		0.999229	4.05582
		1.06467	6.76484
		0.693849	8.65281
		0.848843	5.07346
		1.00111	3.67019
		0.42919	9.69712
		0.808456	7.03833
		1.10556	7.76699
		0.898893	7.81602
		0.821969	7.01257
		1.09338	4.99102
		1.15062	3.81264
		1.06529	4.91088
		0.494869	8.04683
		0.775415	5.51571
		1.3722	4.26219
		0.7869	2.7623
		1.08681	7.12402
		1.09432	4.34028
		1.07836	7.68925
		0.909764	3.84789
		0.774079	4.68933
		0.768835	4.87369
		1.02112	5.73192
		0.917439	5.97041
		0.971903	6.72641
		0.767271	2.7647
		1.39819	4.00319
		0.759669	5.94213
		1.33061	5.3017
		1.07375	5.20583
		1.07395	6.33789
		0.912963	4.87926
		0.84153	6.17416
		1.04909	3.1069
		1.13685	3.69059
		0.973955	4.05855
		1.01689	3.8109
		1.1156	3.87021
		0.863709	3.16016
		0.743233	3.05804
		0.832733	2.85294
		1.07295	5.65318
		1.90542	5.80009
		1.00488	5.54087
		0.788768	3.73532
		1.18696	4.60453
		0.853618	2.75006
		1.00278	4.08567
		0.948885	7.56441
		0.829763	3.54632
		0.812775	5.04492
		0.773467	3.31102
		1.17778	3.85138

## Sheet: ExtFig.9f
ExtFig.9f
		RNAP2-Ser5ph (MN-body:control)
		fibrillarin-pos	random	fibrillarin-neg
	rep1 and 2	0.803208	0.827872	0.72705
		0.799432	0.498947	0.692358
		0.551249	1.02252	0.691385
		0.251141	0.340304	0.898517
		0.642246	1.40463	1.33323
		0.231616	1.58908	0.959039
		0.398566	0.334212	1.01765
		0.735374	0.890776	1.2556
		0.546981	1.79782	1.18742
		0.563954	1.73636	1.45209
		0.29532	1.26486	0.870016
		0.519298	0.383426	1.14075
		0.568304	1.71165	1.59958
		0.252258	1.24937	1.49639
		0.934082	0.262059	1.6729
		0.506303	0.340304	1.4101
		0.557468	0.51298	1.32365
		0.57208	0.546938	1.50272
		0.589001	0.812951	1.32984
		0.710935	1.30052	1.39803
		0.2627	0.552158	1.71699
		0.367263	0.3483	1.35472
		0.475198	0.61208	1.02907
		0.434887	1.10153	1.32984
		0.321071	0.960682	0.865728
		1.04519	0.948964	1.45301
		0.367162	2.01836	1.48895
		0.507069	0.733929	0.937011
		0.3704	0.591551	1.43044
		0.231846	0.319278	0.582474
		0.619538	0.498947	1.16778
		0.244028	0.945997	1.58897
		0.736771	1.07794	1.74225
		0.750189	1.23621	1.05284
		0.400868	1.637	1.21096
		0.559635	1.21464	1.16321
		0.458795	1.24207	1.65882
		0.4195	1.29483	1.70552
		0.544665	0.69542	0.97278
		0.34939	1.08684	0.950599
		0.637057	0.682178	0.707739
		0.255377	1.2774	0.511604
		0.683405	1.25388	0.974594
		1.67415	0.678474	0.583388
		0.255433	0.70366	1.16534
		1.12299	1.21532	1.1852
		0.462726	1.42011	0.77805
		0.340725	0.443529	1.1535
		0.808766	1.58333	0.969333
		0.437672	1.36184	0.797262
		0.292173	1.34159	0.391728
		0.417082	1.14788	0.824628
		0.51002	1.85716	0.896157
		0.50186	1.67879	0.729466
		0.419184	0.532857	0.710163
		0.325412	0.71489	0.68278
		0.619538	1.08019	1.04206
		1.00302	1.10671	0.774995
		0.512205	0.416824	1.36705
		0.7109	1.36184	0.892517
		0.39709	0.546938	0.904085
		1.03382	0.699289	0.61787
		0.333633	1.54248	0.79265
		0.572155	0.570259	0.498751
		0.7109	0.954948	1.04519
		0.568304	1.29336	1.27741
		0.472551	1.26486	1.35472
		0.384052	1.2766	1.65882
		0.459137	1.59628	0.893535
		0.883521	0.779747	0.869502
		0.453608	1.61	1.80131
		0.165115	0.447982	0.769435
		0.47954	0.972722	1.69598
		0.565747	0.383426	1.04519
		0.34939	1.61554	0.471058
		0.449159	0.571187	1.49674
		0.583229	0.923405	0.714536
		0.451303	1.56795	1.70552
		1.44239	0.839382	0.691392
		0.240956	1.26636	0.707427
		0.402556	0.700582	1.05172
		1.0043	1.33515	1.338
		0.395067	1.115	1.3061
		0.487901	0.796553	1.25401
		0.644153	0.694215	0.707739
		0.314599	0.488601	1.38228
		0.459137	0.708111	1.16321
		0.491412	1.31208	1.45201
		0.487948	1.22661	1.28891
		0.212418	0.304711	1.21411
		0.27516	1.07457	1.00896
		0.379176	1.33292	1.20174
		0.282075	1.06166	0.481273
		0.461249	1.01587	0.582814
		0.231032	0.923298	1.35888
		0.250652	0.570259	0.870779
		0.47954	0.508125	1.17978
		0.390024	0.940092	0.49616
		0.294813	1.01225	0.782715
		0.750189	1.27036	1.20315
		0.650572	1.2086	0.9972
		0.664118	0.619972	0.431244
		0.477626	1.59194	0.660124
		0.293493	1.43643	1.1917
		0.508107	0.812951	1.69598
		0.305216	0.86996	1.64892
		0.634681	1.19307	1.32902
		0.562553	0.70366	0.921278
		0.2627	1.22961	0.919353
		0.477692	0.334212	0.456157
		0.23283	1.00189	1.00044
		0.369359	0.561943	0.666156
		1.31381	0.944239	0.967416
		1.04517	0.488601	1.45301
		0.269495	0.902538	1.45201
		1.09007	0.643744	1.996
		0.375938	0.86182	0.431244
		0.942344	1.33058	0.521548
		0.377139	1.23351	0.740336
		0.669194	1.29362	1.08566
		0.642269	0.991116	0.692358
		0.280105	0.854912	0.573334
		0.400081	1.14026	0.754377
		0.367211	1.12673	1.20131
		0.903847	1.11506	0.902109
		0.533291	1.00506	0.733517
		0.934082	1.58665	1.04206
		1.44239	1.18089	0.960076
		0.507652	1.02237	1.11943
		0.464841	0.915987	0.683238
		0.50186	1.21369	0.785557
		0.981354	0.884376	0.740336
		0.654	1.30183	1.34049
		0.489513	1.53338	1.45201
		0.652596	0.967495	0.994214
		0.27743	0.91473	0.924144
		0.866252	1.68598	0.72571
		0.311414	0.954948	1.3061
		0.400177	1.30067	1.4101
		0.741706	0.72288	1.43262
		0.73982	0.352515	1.29405
		0.608726	0.842297	0.82016
		0.450793	0.991903	0.910715
		0.563318	0.991825	0.760023
		1.31381	1.01587	0.90549
		1.12299	0.570259	1.09681
		1.60825	0.627165	1.69018
		0.280105	1.57185	1.1917
		0.3704	0.823093	1.39643
		0.44741	1.35202	1.10702
		0.739839	0.954948	1.52022
		0.508107	1.53257	1.21173
		0.866252	1.42011	0.789267
		0.430405	1.12867	1.27977
		0.212418	1.16562	1.60569
		0.27743	1.41329	0.640756
		0.257727	0.386547	1.71699
		0.163019	2.57241	0.862709
		0.231846	0.880456	0.507465
		0.464841	1.2356	1.60569
		1.24277	1.10671	1.57371
		0.725031	0.661991	0.969333
		0.260694	1.85716	1.4044
		0.394431	1.03839	1.03898
		0.549328	0.618478	1.56661
		0.664118	1.67623	1.18742
		0.41936	1.21532	0.562777
		0.577991	1.11251	0.252868
		0.364664	0.869571	0.822433
		0.133588	1.14743	0.862644
		0.163489	1.3034	0.8748
		0.332515	1.71721	1.64373
		0.915866	1.0819	1.69274
		0.214241	1.24591	0.646916
		0.592558	1.2393	0.755661
		0.750189	0.626214	0.824451
		0.378686	1.53983	0.86177
		0.626796	0.738294	0.548977
		0.71632	1.50623	1.19049
		0.289716	2.02527	0.785557
		0.24799	1.10224	1.01368
		0.453557	1.24598	0.58959
		0.425657	1.23951	1.6729
		0.281984	1.95845	0.789267
		0.653005	0.83145	2.20087
		0.375037	0.652282	0.521548
		0.565747	0.991903	0.544792
		0.346514	1.27396	0.569109
		0.466846	0.733623	0.803967
		0.317821	1.09061	1.16798
		0.348863	0.970815	0.924144
		1.183	1.71165	1.38854
		0.27516	0.570259	0.822433
		0.699281	1.67533	0.646916
		0.441038	1.03384	0.500328
		0.242513	1.24816	0.37347
		0.281984	0.445916	0.553447
		0.288218	1.72369	1.56213
		0.400177	0.545542	1.42286
		0.700291	1.37442	1.80131
		0.260694	0.842297	0.474075
		0.623605	0.754113	0.562777
		0.540877	1.49838	0.437919
		0.559635	1.07284	0.560957
		0.167494	1.32064	1.20244
		0.239182	1.64068	1.55606
		0.685229	0.836951	1.68389
		0.279976	0.769641	1.27741
		0.320279	0.571187	1.16216
		0.25472	0.889765	0.745074
		0.585002	1.31025	1.20221
		0.561547	0.967495	1.13369
		0.400036	0.673014	1.72289
		0.324084	1.2698	1.20131
		0.654	0.84413	1.15545
		0.602756	1.16887	1.31328
		0.859093	1.60994	1.59958
		0.549265	0.860675	0.727564
		0.682808	1.24173	1.49616
		0.250652	2.18542	0.907454
		0.584958	1.03839	1.49616
		0.203888	0.293624	0.691392
		0.50186	1.32064	0.385269
		0.736771	0.672254	0.608431
		0.638276	1.58047	1.23261
		0.394431	1.31025	0.924144
		0.450879	1.27266	1.63231
		1.44239	0.61208	1.63075
		1.12299	1.093	0.924439
		0.417082	0.885883	1.18041
		1.07724	1.32615	1.356
		0.489513	0.951234	0.764509
		0.472551	1.36226	1.13369
		0.293493	1.19379	0.688329
		0.786665	1.10224	1.49639
		0.415189	0.632671	1.20174
		0.515862	0.227985	0.764766
		0.395521	0.3483	1.47013
		0.573586	1.00855	0.58959
		0.773344	0.447786	0.692358
		0.585002	0.889077	1.0948
		0.51597	0.83283	1.49616
		0.536742	0.644695	1.16404
		0.626068	0.607594	0.904085
		0.999716	0.558927	1.68389
		0.985795	1.19379	1.38854
		0.400177	1.15567	1.09182
		0.402677	0.767431	1.69495
		0.355738	0.955723	1.27138
		0.394918	0.361269	1.33403
		0.515053	0.643744	1.18996
		0.384052	1.01812	0.913238
		0.838337	0.940092	0.823106
		0.300379	1.16562	0.70781
		0.4195	2.57241	0.729466
		0.239182	1.14757	1.13369
		0.51932	1.41329	0.60596
		0.704533	0.79358	1.20131
		0.28077	1.11105	1.60463
		0.766133	1.32615	0.990345
		0.493633	1.29362	0.578765
		0.338726	0.640823	1.08577
		0.377103	0.304711	0.507465
		0.412549	0.917747	0.456504
		0.818351	1.06937	0.703875
		0.478719	0.972722	0.608431
		0.305216	1.90653	0.919353
		0.41936	1.02237	1.02829
		0.27743	0.626214	0.788566
		0.762135	0.889765	0.920734
		0.51597	1.24207	0.707739
		0.73031	1.23591	1.10751
		0.317177	1.15623	0.520703
		0.650572	1.17973	0.987006
		0.538317	1.87021	1.0948
		0.563318	0.777191	1.30054
		0.594174	1.35079	0.855669
		0.497488	1.00855	0.391728
		0.506303	0.388366	1.64892
		0.075887	0.349864	0.723671
		0.260694	1.30067	1.59958
		0.464841	0.580195	1.33691
		0.459072	0.625849	1.24255
		1.04515	1.95845	1.09943
		0.365199	1.03675	1.66995
		0.559635	0.906048	0.937303
		0.287802	1.71721	1.23085
		0.67079	0.334212	0.448411
		1.13971	1.10153	1.32684
		0.56741	0.507334	0.758165
		0.340066	2.57241	1.51015
		0.619538	0.445916	1.20244
		0.584958	1.01225	1.09943
		0.490643	0.630862	1.63075
		0.203888	0.678248	0.671789
		0.739839	1.60001	0.683238
		0.517452	0.753162	1.04939
		0.203888	0.744305	0.663327
		0.443606	1.19949	1.40374
		0.705829	1.58683	0.388784
		0.365199	1.24816	1.17528
		0.287802	1.20475	0.857175
		0.720243	1.66229	1.16371
		0.369012	1.13016	1.08258
		0.437594	1.54932	0.61342
		0.564802	1.23898	0.346706
		0.291848	1.19949	0.86177
		0.317821	0.561172	0.691385
		0.450793	0.361269	1.06499
		0.383358	0.699289	1.03898
		0.336193	0.658271	1.54147
		0.859093	1.80643	0.72571
		0.435514	0.859288	0.825737
		0.467109	0.719225	1.34473
		0.2942	0.665741	0.448411
		0.67079	0.627165	0.825211
		0.289716	0.970085	1.11766
		0.787698	1.04748	0.973566
		0.423369	0.902538	0.520703
		0.486117	0.714608	0.976577
		0.859093	1.18084	0.882764
		0.463577	0.898884	0.475238
		0.652596	0.733623	1.13429
		0.300453	0.824544	0.643589
		0.653005	0.889765	1.29614
		0.366019	0.558539	1.00489
		0.212418	0.433796	0.520703
		0.472551	0.495094	0.507465
		0.266482	1.87021	0.562777
		0.446093	0.383426	0.711368
		0.224221	0.708111	1.16404
		0.469825	1.01355	0.437919
		0.422863	1.34975	0.935612
		0.507069	1.01355	1.0322
		0.731366	0.547761	0.975276
		0.152905	0.880456	1.42052
		0.738076	0.704955	1.54147
		0.231846	1.71165	0.520703
		0.850269	1.73636	1.37525
		0.493117	0.70366	1.90675
		0.452695	0.810268	1.49001
		0.653005	0.591551	1.33323
		0.67434	0.665838	1.16371
		0.398716	0.739588	0.950599
		0.338726	0.558539	1.47013
		0.766133	0.673014	1.29614
		0.451303	0.640823	0.85793
		0.178714	1.19949	0.61342
		0.362785	0.340304	1.13369
		0.180114	0.648803	1.50145
		1.67415	1.6156	0.560957
		0.231846	0.648803	0.907656
		0.237238	0.640823	1.05284
		0.171541	0.561943	0.72705
		0.355147	1.47786	0.912417
		0.654	0.884376	0.646916
		0.526913	1.47907	0.919353
		0.515057	1.35177	1.73987
		0.320279	1.31907	1.30567
		0.321362	0.525968	0.70781
		0.594174	1.14374	1.23911
		0.526856	0.823093	1.3061
		0.486117	0.228575	0.825737
		0.999716	1.15623	1.72289
		0.70774	0.872644	1.29405
		0.233422	1.07108	1.48895
		0.472629	0.890776	0.618556
		0.340066	0.383426	0.683238
		0.075887	1.11251	1.15254
		0.250593	0.889077	0.471058
		0.585002	0.777191	1.52252
		0.28885	0.645161	1.38228
		0.422863	0.454952	1.40374
		0.568304	0.769641	0.638451
		0.157503	1.30052	0.8748
		0.394249	0.386547	1.77202
		0.806899	0.700582	0.928286
		0.838337	1.01812	1.16998
		1.15629	1.30842	0.61162
		0.286347	0.70661	1.0322
		0.314147	1.46303	1.56057
		1.5142	1.6156	1.2128
		0.377139	1.32615	1.6069
		0.619538	0.766687	0.672514
		0.757988	1.43594	0.698212
		0.50186	1.92168	0.843504
		0.539071	1.34975	1.12773
		0.859093	0.747777	1.45171
		0.321362	1.46303	0.553447
		0.400081	0.948964	1.45106
		0.290175	0.726527	0.286913
		0.512205	1.01708	0.671789
		0.369012	1.48453	1.45201
		0.286347	0.842297	1.46672
		0.414858	1.3237	1.08258
		0.82774	1.01461	1.14075
		0.394431	1.45562	0.904085
		1.43971	1.09556	1.06055
		0.835841	1.01708	1.01765
		0.482828	0.557119	1.06289
		0.50186	1.58908	0.540376
		0.477626	0.80892	1.17984
		0.438572	1.24829	0.82016
		0.417067	0.813927	1.53121
		0.225994	0.86182	0.8748
		0.511584	1.04417	0.987485
		0.572091	1.19307	0.896157
		0.2627	0.959769	1.18333
		0.414858	0.900851	0.70311
		0.669194	0.86182	1.15122
		0.513004	1.52086	1.06499
		0.272539	0.443518	0.699561
		0.694879	0.694772	0.733517
		0.23283	1.37532	0.573334
		0.368373	1.27797	1.36705
		0.437672	0.978914	1.1259
		0.281169	1.07794	0.975276
		0.422404	1.19523	1.23911
		0.344324	1.30052	0.517292
		0.788799	0.827872	0.417711
		0.383799	0.594495	1.45201
		0.81863	1.51249	1.25441
		0.557468	0.712717	1.1535
		0.720243	1.30052	0.761978
		0.552506	0.632671	1.06493
		0.294813	1.44524	0.907656
		1.07579	1.03384	1.55857
		0.512593	1.87021	0.702601
		0.634681	0.594495	0.797262
		0.717399	0.781318	0.975276
		0.739075	1.21369	1.15505
		0.152905	0.84413	1.21183
		1.44239	0.890776	1.39572
		0.278875	1.48453	1.22723
		0.314883	0.591551	1.2556
		0.338726	1.5998	0.707427
		0.687148	0.561172	1.60653
		0.559635	1.12495	1.0286
		0.450303	1.31735	0.666156
		0.519298	1.2774	0.535067
		0.487901	1.166	1.56666
		1.04517	0.869571	1.68389
		0.241524	1.27036	0.769435
		1.67415	1.67325	1.17162
		0.513004	0.545542	1.34473
		0.147383	1.71721	1.16404
		0.231616	1.50677	0.98549
		0.587498	1.03675	1.05363
		0.653245	2.18542	1.08665
		0.377784	1.07223	1.82658
		0.315068	0.810268	1.57595
		0.619538	1.06937	1.3085
		0.53859	2.02527	1.34473
		0.364364	1.01587	0.516233
		0.757988	1.21618	1.73987
		0.682808	0.860675	0.560957
		0.859093	0.640823	1.45171
		0.720243	1.15456	1.60653
		0.472551	1.11123	0.489909
		0.41809	1.07284	1.07397
		0.319134	1.16446	1.49639
		0.2942	1.11735	0.745581
		0.539071	0.76492	0.638451
		0.314883	1.0289	1.21096
		0.492501	0.959769	1.54198
		0.257727	0.498947	0.979164
		0.626796	0.991825	0.865728
		0.415189	1.56253	1.15092
		0.314147	0.525968	1.27741
		0.383726	0.616893	0.764766
		0.519439	0.630862	0.68278
		0.477685	1.27396	1.69495
		0.777039	1.21684	0.824628
		0.333633	1.56795	0.517292
		0.700291	0.645161	0.879645
		0.466846	1.04748	0.608464
		0.244854	1.61554	0.923157
		0.337593	0.630862	0.907454
		0.34939	0.923636	0.789798
		0.133588	1.58665	0.990345
		0.552506	1.01536	1.06172
		0.293023	1.06166	1.41071
		0.914053	0.613734	1.49616
		0.539071	0.836951	1.10702
		0.23283	0.546938	0.475238
		0.375932	0.948964	1.58897
		0.585002	1.14743	1.63075
		0.152905	0.889765	0.456157
		0.325412	1.637	1.31328
		0.572325	1.00855	0.907454
		0.390978	1.42982	0.889376
		0.400763	0.777321	0.688329
		0.483836	1.14451	1.2128
		0.434887	0.796553	1.61855
		0.34939	1.11251	1.09423
		0.217027	1.08046	0.85793
		0.443403	1.5998	1.6414
		0.512656	1.06042	0.907454
		0.422863	0.828392	0.858938
		1.44239	1.00855	1.25371
		0.307856	1.20475	0.768107
		0.440827	0.767431	0.90549
		0.29532	0.61208	0.757828
		0.461717	0.954948	0.898517
		0.510619	1.43234	0.908122
		0.557468	1.53511	1.10074
		0.336193	1.74	1.39572
		0.50186	0.900851	0.754377
		1.01903	1.36752	0.227238
		0.372708	0.836951	1.22562
		0.570315	0.802887	0.697968
		0.594174	0.404011	0.740473
		0.903539	1.47685	0.707739
		0.589001	1.21976	1.00355
		0.509425	0.766687	0.608431
		0.378686	0.780933	1.03818
		0.383726	1.10153	1.48643
		0.262081	0.443529	0.893288
		0.654	0.780051	1.17162
		0.280917	1.23847	1.17978
		0.300538	0.890776	1.16847
		0.602756	0.932911	1.06172
		0.373647	0.967495	1.1974
		0.440827	0.84413	0.949302
		0.221045	0.655852	0.904585
		0.344324	0.975902	0.72571
		0.462778	1.08046	1.06055
		0.300453	1.14788	1.34603
		0.287802	0.673014	1.49179
		0.557528	1.11506	1.00301
		0.942344	0.917747	1.27977
		0.379996	1.18089	0.973566
		0.291848	0.816132	0.661442
		0.704533	1.56795	0.70781
		0.395521	0.828392	0.870779
		1.15629	1.30087	1.66995
		0.377139	0.616893	0.607444
		0.337593	1.02501	0.976577
		0.539071	0.613547	0.855265
		0.321071	1.40258	1.56213
		0.239182	0.608141	0.987006
		0.538317	1.12884	0.556204
		0.321362	1.256	1.18333
		0.790753	1.73293	1.15082
		0.798733	1.06042	1.40374
		0.180114	0.917747	0.552788
		0.250652	1.3239	0.913238
		0.570669	0.584245	1.56666
		0.152895	0.334212	1.4062
		0.757988	0.807996	1.32365
		0.510619	1.27036	1.54198
		0.362737	0.76688	0.878927
		0.631299	1.16648	0.711045
		0.165115	1.1383	1.12606
		0.653245	0.728441	0.72705
		0.562553	0.880456	1.52201
		0.344324	1.3239	0.8748
		0.515057	0.954668	2.20087
		0.289767	1.03675	1.19519
		0.790753	1.30052	0.960076
		0.431835	0.687953	1.18742
		0.459137	1.21248	1.44938
		0.562553	0.69542	1.39803
		0.262081	0.447786	1.47013
		0.565326	1.33515	0.785557
		0.480579	0.619972	1.63231
		0.427073	1.01048	0.663327
		0.450303	0.906048	1.39812
		0.433009	1.24937	1.21391
		0.265523	1.34729	0.982345
		0.467635	1.50623	1.18215
		0.368373	1.093	1.4101
		0.657881	1.256	1.12606
		0.251054	0.824544	0.948837
		0.694879	1.23847	0.768107
		0.683405	0.665135	0.61787
		0.623605	0.498947	1.24255
		1.07579	0.84413	0.923157
		0.546981	0.785819	0.295832
		1.01903	0.905116	1.2792
		0.283325	0.836951	0.910715
		1.67415	1.70518	1.45106
		0.239182	0.674429	0.511669
		0.45484	0.940092	1.76253
		1.183	1.13016	0.696439
		0.526913	0.51298	0.821543
		0.293023	1.29336	1.03898
		0.546981	1.01355	1.56057
		0.422404	0.719225	0.474075
		0.469825	1.0137	0.699561
		0.652596	1.21118	1.54198
		0.736771	0.703991	0.824628
		0.662557	0.983065	0.902109
		0.33704	1.06042	0.481273
		0.418413	1.07794	0.902109
		0.257727	0.807996	1.45301
		0.433726	1.42982	0.898517
		0.382566	1.58908	0.381896
		0.487948	1.19307	1.0948
		0.375932	1.50677	1.4044
		0.736771	0.824021	1.69274
		0.739075	1.18084	0.788566
		0.404952	0.959769	1.14075
		0.33704	1.43643	1.09943
		0.883521	0.923202	0.899208
		0.489513	1.23898	1.00044
		0.478719	0.495094	0.86177
		0.531185	0.880456	0.692358
		0.377784	1.43234	0.757828
		0.472551	0.386547	1.39803
		0.178714	0.694215	1.63075
		0.826718	0.428742	1.18215
		0.519439	1.21118	1.59958
		0.642246	1.19307	0.958295
		0.51597	1.29362	1.02519
		0.378926	1.71165	1.14256
		0.152905	0.921217	1.02519
		0.569672	1.01355	0.514438
		0.400717	0.500528	0.548968
		0.835841	0.900851	0.471058
		0.82774	0.70661	0.72571
		0.394431	0.811221	0.539885
		0.518961	0.812951	1.29025
		0.971847	1.30067	2.04818
		0.693011	1.11307	0.68278
		0.366014	0.95167	1.88413
		1.04519	0.708875	0.544792
		0.394431	1.5998	0.974594
		0.506303	1.5998	1.04529
		0.415189	1.256	0.919353
		0.379735	0.361269	1.00301
		0.783687	0.944239	1.2128
		0.284381	0.80892	1.65882
		0.433212	1.08046	1.69495
		0.563954	0.376288	1.32902
		0.292893	0.917747	1.76253
		0.362785	0.545542	1.57059
		0.243634	1.18089	1.16992
		0.592558	1.23951	0.986058
		0.130757	0.923636	0.703875
		0.626796	0.964078	0.707739
		0.450793	0.903705	0.548977
		0.383245	1.40258	0.997556
		0.286498	0.682178	1.23873
		0.844903	1.11506	1.90312
		0.365199	1.73293	0.323093
		0.462726	1.29336	0.752662
		0.340622	0.767431	1.56255
		0.497488	1.43643	0.691392
		0.394918	0.854401	0.997861

## Sheet: ExtFig.9g
ExtFig.9g
	Left								Right
		RNAP2-Ser5ph (F.I. ratio) control	RNAP2-Ser5ph (F.I. ratio) MN-body							H3K27ac (F.I. ratio) control	H3K27ac (F.I. ratio) MN-body
	rep1	0.77361	0.431416						rep1	1.23036	0.787012
		0.828853	1.99725							0.699121	0.912972
		0.709052	0.886161							1.21022	0.983848
		0.584685	1.11614							0.827147	0.774956
		0.688795	0.523918							0.684909	1.06193
		1.05524	1.08383							1.58532	0.649562
		1.18544	0.959671							0.90137	0.776171
		1.22291	0.274461							0.920578	0.570733
		1.35726	0.730922							1.30665	0.758266
		1.34485	0.437287							1.0299	0.684944
		1.36608	0.705178							0.766207	1.37154
		0.809163	0.697855							0.959569	0.667649
		1.38037	1.62187							0.578934	0.666882
		0.831781	0.795163							0.954153	0.935092
		1.0335	0.574982							0.872117	0.685627
		0.935173	0.385434							1.19794	1.19849
		1.37553	0.755531							0.833483	1.35671
		0.917961	2.72728							0.897153	1.02053
		1.25145	0.888029							1.01771	1.04333
		0.898527	0.617921							0.68124	1.49141
		0.738169	0.970295							0.987261	0.928934
		1.05579	1.00667							0.922264	1.03123
		1.31747	0.670591							0.957395	1.04075
		0.985473	0.804562							1.25437	1.00425
		1.21984	0.665551							0.570056	1.28317
		1.06563	1.11918							1.187	1.18024
		0.988536	0.614031							0.936134	0.701224
		1.55934	0.380793							1.75743	0.753124
		1.06833	0.733358							0.751295	0.855711
		1.09498	1.28823							1.05053	0.710182
		1.34843	0.4945							1.70624	1.4843
		1.10669	1.07101							0.792151	0.818891
		1.01587	1.36295							1.30493	1.01424
		1.52461	0.446685							1.01625	0.744739
		1.34274	0.976149							0.866594	0.75413
		1.37166	0.136299							1.11488	0.475211
		0.512916	0.667121							0.510207	0.902176
		1.25765	0.879183							1.60707	0.569123
		1.25147	1.05395							0.885209	0.775916
		1.27905	1.10918							0.737216	0.84726
		0.965511	0.906355							0.918168	0.763721
		0.96344	0.702391							1.09722	1.19305
		0.795931	1.5514							1.32005	0.613087
		0.655726	0.669968							1.12009	1.12585
		0.88047	0.598195							1.03908	0.263979
		1.0785	0.760753							0.614309	0.687034
		0.817874	1.19962							1.1576	1.10348
	rep2	1.1575	0.477928
		1.12968	0.701476						rep2	1.0889	1.1449
		0.864563	0.539141							0.863267	1.32302
		0.796371	0.657634							0.995292	1.01905
		0.880229	0.867176							1.05491	0.753332
		1.0944	0.546685							0.71647	1.17172
		0.998252	0.685486							1.10229	0.780424
		1.11597	0.713413							1.00709	0.904969
		1.09721	0.726031							0.795486	0.877377
		1.05604	0.666957							1.45401	0.865553
		1.31643	0.987754							0.934607	1.00427
		1.00279	0.501432							0.714928	0.899629
		1.25315	1.02986							0.958821	0.835234
		1.15554	0.577892							0.803506	0.872241
		0.887947	0.887735							0.694824	0.840362
		1.18223	0.60127							1.16409	0.650602
		0.807612	0.782626							0.967898	0.745837
		0.624554	0.498472							1.05212	0.54392
		0.681325	0.707509							1.43707	1.08554
		1.46898	1.29701							1.01087	0.716385
		1.20487	0.717605							1.11008	0.723085
		1.004	0.729037							0.677836	1.27277
		0.750852	0.74322							1.0447	0.93161
		0.953229	1.03941							1.06509	0.942413
		1.03949	0.630838							0.898523	0.758019
		1.04116	0.775055							0.81563	0.807954
		1.00195	0.735202							0.997064	1.09908
		0.762532	0.688912							0.876241	0.861643
		0.780634	0.788811							1.11495	0.553615
		1.27103	0.608251							1.22355	1.00145
		0.915374	0.954243							0.697149	0.837761
		1.05291	0.409644							0.702455	0.80811
		1.14883	0.461062							0.967848	0.750984
		1.08113	0.165742							0.878321	0.981775
		1.10689	0.756822							2.07129	1.06622
		0.689827	0.633701							1.31492	0.623258
		1.21253	0.727802							0.943723	0.639505
		1.26619	0.76153							1.04323	0.673099
		1.14591	0.69841							0.825965	1.15615
		0.781168	0.574698							0.651831	0.677627
		1.4416	0.481823							1.36766	0.708586
		1.40933	1.27274							0.982928	0.671553
		1.30563	0.650418							0.728112	0.713529
		0.945564	0.888623							1.0635	0.942883
		0.940169	0.439467							1.11187	0.878471
		0.692547	0.49703							1.14019	1.02121
		1.49876	0.871213							0.711479	1.46742
		0.904506	0.675446							0.940857	0.709879
		1.12494	0.89059							1.31047	0.958867
		1.27817	0.921508							0.93172	1.05489
		0.985431	0.625056							0.885278	0.708148
		1.03443	0.55552							0.88948	0.587604
		1.43587	0.548936							1.35671	0.759513
		0.966945	0.760884							1.02234	0.740158
		0.780019	0.970024							0.907744	0.797917
		1.37327	0.811056							1.47774	0.875228
		1.31686	0.784949							0.868433	0.986514
		0.788934	1.19419							0.943479	1.30086
		1.02229	0.622726							0.936899	0.902941
		1.18943	0.797336							1.19715	1.04369
		1.24557	0.325765							1.24076	0.904037
		0.851962	1.28628							0.68666	0.790736
		0.619144	0.622761							1.36103	0.825991
		1.09894	0.497731							1.42377	1.32616
		0.803843	1.09491							0.858253	0.792273
		0.791076	0.643689							0.931306	1.0826
		1.07934	0.84363							1.05834	0.616002
		0.700734	0.94966							0.982574	0.533411
		1.29797	0.761172							0.935312	0.924811
		0.994709	0.934593							0.920756	0.6407
		1.39106	0.82663							0.521649	0.509408
		1.45824	1.33565							0.690023	0.694609
		0.999937	0.362756							0.566826	1.07441
		0.900158	0.566304							1.38251	0.53837
		1.07212	0.754757							0.899473	0.583514
		0.795298	1.16448							1.92008	1.01497
		0.26352	1.24088							1.44675	0.937073
		1.24636	0.885822							0.961171	0.833682
		0.798031	1.29193							1.08387	0.841634
		1.32226	1.59076							1.40832	0.693229
		1.11391	1.3008							0.76865	0.903169
		1.63743	1.79096							0.932945	1.53625
		0.72233	1.36669							0.976753	0.791547
		0.83952	1.00986							1.29007	0.799986
		2.37216	0.507386							1.20452	0.870735
		0.701643	0.998831							0.995187	0.754066
		1.17252	1.10467							0.907506	0.818302
		1.65005	1.5809							1.23529	1.08835
		1.16087	0.621754							1.80302	0.908714
		0.69489	1.21533							0.644116	0.894399
		0.753462	0.518871							0.71911	0.745849
										1.33729	1.48989

## Sheet: ExtFig.9h
ExtFig.9h
	Left						Middle						Right
		H3K9ac (F.I. ratio) control	H3K9ac (F.I. ratio) MN-body					H3K9me2 (F.I. ratio) control	H3K9me2 (F.I. ratio) MN-body					H3K27me3 (F.I. ratio) control	H3K27me3 (F.I. ratio) MN-body
	rep1	1.37016	0.772798				rep1	0.855788	1.40194				rep1	0.600684	1.66269
		0.994281	1.02632					0.933598	1.11315					0.999774	0.818698
		1.10365	0.794183					1.07409	1.34621					0.751766	1.91043
		1.04968	0.777677					1.01356	0.683516					0.627357	1.52864
		1.47785	1.32991					1.15702	1.49758					0.748691	1.07282
		1.45022	1.9522					1.04811	1.09418					0.921666	0.937207
		0.885164	0.882005					0.963395	1.29561					1.06308	1.48416
		1.20779	0.738248					0.986616	1.81707					0.788549	1.35925
		0.804403	0.735016					0.969314	0.975677					0.842294	1.63805
		1.06419	0.729032					0.839542	1.2254					0.962159	1.06495
		0.975887	0.685564					1.16937	0.998573					1.21063	1.07404
		1.02093	0.739149					1.08839	1.47848					1.32792	0.965073
		1.15806	0.911686					1.05008	1.07554					1.70188	0.791263
		1.02624	0.814006					0.778117	1.19071					0.860976	1.09352
		0.750944	0.944583					1.09784	1.56388					1.07115	1.10646
		1.09977	0.617138					1.03459	1.7335					0.772169	1.59651
		0.959929	0.489208					0.945858	1.46967					0.997516	1.26127
		0.86899	1.08849					0.981421	1.42274					0.853998	1.4934
		1.01896	0.544159					1.01202	1.36912					0.931535	0.940833
		1.01497	0.727125					0.841737	1.73056					1.16187	1.6778
		1.01637	0.848613					0.991374	1.11813					0.931553	1.04996
		1.04865	0.672961					1.10732	0.859815					1.00266	0.804603
		1.38324	0.792407					1.09545	1.02387					0.999543	0.734408
		0.878199	0.98411					1.17441	1.25657					0.872257	1.60993
		1.09944	0.598584					1.02286	2.47645					0.978753	1.57713
		1.10189	0.759026					0.877577	1.48978					1.18883	1.22803
		1.24912	0.428892					1.18826	1.37877					1.46024	1.13028
		1.18526	0.749147					1.25633	2.06889					0.826228	1.09587
		0.861885	0.461886					0.932825	1.09398					1.18413	1.10324
		1.05382	0.460689					1.16556	1.19789					1.3801	0.965557
		0.872803	0.523402					1.05649	1.30154					1.13721	1.71982
		1.04885	0.510148					0.999552	1.35098					0.964878	0.755429
		0.914618	0.47741					1.12631	1.84936					1.05836	1.2043
		1.04413	0.729558					1.0599	1.55566					0.599087	1.04737
		0.842144	0.274591					0.598475	1.19017					1.63878	1.22057
		0.887376	0.716831					0.937758	1.6548					0.727322	1.55974
		1.22133	0.715093					1.24143	1.12625					1.00416	0.999449
		0.755717	0.807323					1.01668	1.34177					0.963602	1.54886
		0.671534	0.741794					0.958182	1.58723					1.12081	0.884711
		1.07332	0.582517					1.18923	1.50871					1.15564	1.24116
		0.970015	0.809913					1.09492	1.84827					1.17675	1.9758
		1.03523	0.79448					0.974637	1.14745					0.946831	1.74806
		1.00864	0.722885					1.01306	1.0283					1.54484	1.42489
		1.14829	0.7074					1.29534	0.928359					1.70226	0.984758
		0.740262	1.08006					0.941974	1.69899					1.06968	1.25151
		1.0064	0.0311198					0.975096	0.740358					0.798463	1.22737
		1.39406	0.841161					1.07591	1.24831					0.675756	1.05981
		0.990033	0.808528					1.15084	0.984505					1.06649	0.96434
		1.11298	0.280382					1.07454	1.73706					0.92277	1.57796
		1.03318	0.808421					1.02068	1.72199					0.844763	0.952874
		1.11014	0.749762					1.26843	0.913853					0.662279	0.974144
		0.970089	0.907332					0.946861	1.18462					0.99962	0.958344
		1.03081	0.771564					0.931851	1.16115					0.60847	1.03089
		1.16865	0.932084					1.01399	1.18696					1.04668	1.10331
		1.07977	0.613819					0.790419	1.13567					0.626459	0.906563
		1.02726	0.798819					0.814091	1.61574					0.84861	0.548137
		1.10311	0.882464					1.21823	0.719318					1.28212	1.44607
		0.967488	1.08812					1.24736	0.895587					0.93126	0.595619
		0.972896	0.93806					1.04842	1.41896					1.27255	0.870422
		1.05769	0.747527					1.21825	2.48502					1.01712	1.50648
		0.828877	0.97896					0.966248	1.60084					0.691479	0.35168
		1.15952	0.87274					1.07941	0.926922					0.65024	0.413643
		0.847469	0.892885					1.30134	0.651545					1.00505	1.01911
		0.991604	0.944657					1.12009	1.15031					0.933576	0.716193
		0.976356	0.909207					1.07506	0.700943					1.22973	1.8834
		1.1826	0.583788					0.645704	0.702953					1.00317	1.01281
		0.654341	0.718844					0.87994	0.850999					1.12409	0.718716
		1.0944	0.633727					0.972386	1.34393					1.35627	0.973558
		1.0945	0.450616					1.06078	1.24185					0.880986	0.984119
		1.10169	0.645737					1.05955	1.10633					0.925052	1.16638
		1.15366	0.592756					0.989948	1.4758					0.657667	1.04818
		0.796112	0.80698					0.877295	1.1892					0.783297	1.30659
		0.736819	0.663695					0.922042	1.00302					1.07617	0.700552
		0.99221	0.846947					1.12721	1.11078					1.19605	0.834896
		0.980244	0.45473					0.924679	1.05366					0.931657	0.977222
		1.0938	0.98281					0.743078	1.17528					0.998504	1.03053
		0.901432	0.716373					1.07865	1.40071					1.17797	1.78041
		1.46774	0.680813					0.995754	0.92056					1.1068	1.33234
		0.892308	0.530865					0.970133	1.23976					0.645184	1.05499
		1.10515	0.549506					1.00938	0.851703					1.3864	1.86696
		0.917786	0.778267					0.640495	1.60765					1.9011	0.747884
		1.02001	0.778796					1.33084	1.5011					0.625969	0.903208
		0.999497	0.720029					0.951374	1.11407					0.877744	1.31512
		1.20065	0.727926					0.980042	1.29327					1.23847	1.31958
		0.963198	0.729366					1.46471	1.09572					1.37048	0.710883
		0.896573	0.829217					1.05086	0.850213					1.00755	0.674854
		0.84027	0.457726					0.805298	1.16731					0.659058	0.603937
		0.849547	0.853133					1.36641	1.02394					0.74156	0.758477
		1.01886	0.808636					0.798695	1.41105					0.711195	1.55121
		1.22353	0.845618					0.908449	1.06053					0.774803	0.584108
		1.02909	0.500645					1.26562	1.62567					1.13355	1.19361
		0.802653	0.699962					1.1477	0.97203					0.731239	1.03306
		1.15132	0.55348					0.949609	1.39801					0.864245	0.858214
		0.991882	0.668111					0.725657	0.69243					1.22599	0.829544
		1.03796	0.47839					1.1354	1.0439					0.769659	0.718277
		1.03299	0.238471					1.1331	0.845629					1.24342	0.963778
		0.876323	0.551512					0.739292	1.4409					0.957961	0.427435
		0.925924	0.705746					0.817692	0.369977					1.11651	1.21655
		1.21251	0.348414					0.706015	0.778872					1.1512	2.10062
		1.29707	0.824259					0.765933	0.461689					0.980231	0.757941
		1.34906	0.576756					0.80469	0.904783					0.869965	1.06309
		0.912037	0.39892					0.924381	1.79574					0.838357	1.49085
		1.02636	0.83402					1.31366	1.27431					0.63404	0.346825
		1.18126	0.681234					0.929892	1.18161					0.748478	0.962901
		0.880214	0.990857					0.628577	0.754785					1.07256	0.881534
		0.484599	1.25906					1.12733	0.845362					0.807239	1.10727
		0.71016	0.415509					1.00781	0.893813					1.06584	0.635142
		1.03483	1.19709					0.618923	0.795554					0.873208	1.25641
		0.851932	0.523046					0.865881	0.948874					1.14235	0.933209
		0.934323	0.37252					1.14724	1.34025					0.70164	0.725049
		0.924933	0.652217					1.189	1.39203					0.809959	1.00923
		0.858823	0.0409408					0.71309	0.518714					1.36717	0.74405
		0.952578	0.775776					1.02547	0.748448					1.04615	0.610209
		1.12923	0.7939					0.974628	1.07177					0.617352	0.611799
		0.599067	0.828982					0.625375	1.18459					0.857581	1.09109
		0.936681	0.874122					0.900034	1.15424					0.876489	3.41975
		0.770039	0.275021					1.94367	1.30945					1.34203	0.648534
		1.05806	0.493405					0.747537	1.04061					1.1886	1.14638
		0.954275	0.896383					0.635631	0.741818					0.71582	1.00186
		1.03544	1.73802					0.856708	1.31593					1.68491	0.604388
		0.784787	0.702889											0.776062	0.689804
		0.83415	0.314184											0.958793	0.749309
		1.16293	0.846505											0.651727	0.488552
		0.91701	0.314413											0.80446	1.20231
		1.01257	0.758213				rep2	1.16853	1.06033					0.831046	1.03651
		0.630521	0.956011					0.917933	1.16686					1.11117	0.481988
		0.713191	0.995926					0.903027	1.23113					0.723326	0.604828
		0.909585	0.714598					0.941034	1.55696					0.834552	0.907633
		0.951131	1.11703					0.885812	1.54713					1.03999	0.29689
		1.41474	-0.0172322					1.07322	1.64812					0.983282	0.77961
		0.884069	0.924904					1.12912	1.72487					1.58263	0.496582
		0.997717	0.798381					0.998367	1.41898					0.697629	0.670268
		1.05685	0.137653					1.0488	1.06445					0.889589	0.492815
		1.0292	0.701463					1.12677	1.23688					0.75634	1.1284
		1.41298	1.03713					1.04648	1.19325					0.852259	0.79135
		0.783376	0.677748					0.755225	1.57003					1.23757	2.07179
		0.95622	0.862413					0.98032	0.963313					1.04789	0.628827
		1.26048	1.0555					1.19648	1.25408					1.44711	0.722065
								1.06929	1.03939					0.877973	2.20625
								0.98227	1.50083
								0.84658	1.45595
								1.00968	0.910769
	rep2	0.998683	0.766086					0.971531	0.909745
		0.891267	1.07916					0.979735	1.10543				rep2	1.38023	1.0556
		0.90551	0.797871					1.01623	0.978044					0.788887	1.06825
		0.816062	0.591229					0.873393	1.59598					1.36537	1.40152
		0.908934	0.858505					1.33753	1.48657					1.0828	1.32439
		0.964762	0.751814					1.06012	1.04307					1.15887	1.8344
		0.682397	1.06322					1.08378	1.53191					1.14811	1.39749
		0.883762	0.727571					1.22032	1.09024					1.16627	1.18791
		1.09379	0.895951					0.962709	1.60936					1.32244	1.39722
		0.903018	0.832125					1.17828	0.832446					1.14661	1.30699
		1.18812	0.885396					1.07782	0.998693					1.04943	0.987712
		0.932656	0.890721					0.947774	1.22989					1.08177	1.19406
		0.87551	1.00683					0.802688	1.18043					0.805905	0.986547
		1.05784	0.686547					1.09637	1.48336					1.01808	1.1
		1.00067	0.961935					1.00836	1.47003					1.08669	1.08227
		0.98104	0.758521					1.20277	1.08213					0.893965	0.914674
		0.96287	0.909599					1.20852	1.04852					0.784815	1.14069
		1.04102	0.98878					1.0559	1.12368					0.967358	1.07837
		0.994928	0.619507					1.27675	1.2502					0.587381	1.68183
		1.09039	0.438087					0.981627	0.973381					1.02223	1.23224
		0.830384	0.655296					0.866608	1.4581					1.36651	1.57039
		1.21729	0.825789					0.871836	1.23144					1.08694	1.56698
		0.892195	0.660043					1.0997	1.09112					1.44082	1.18202
		1.1886	0.646936					1.39503	1.53415					0.944738	1.08305
		1.05081	0.758758					0.990564	0.968581					0.986792	1.11151
		1.03297	0.554698					1.23513	1.00638					0.781447	1.32815
		1.03114	0.82514					0.905229	1.22261					1.34107	1.80591
		0.954499	0.914894					0.995843	1.03291					1.0576	1.27441
		1.04459	1.02904					0.988719	1.03721					1.03237	1.08538
		0.922122	0.805436					1.07993	1.01848					1.20997	0.793267
		0.780302	0.66105					0.76497	1.30423					1.09838	1.4043
		1.16742	0.781265					1.00128	0.932025					0.905147	0.941199
		0.815886	0.557765					1.05967	1.06672					1.05465	0.896788
		1.12099	0.737703					1.07518	1.56181					0.782992	1.80534
		1.03615	0.82254					0.958349	1.36272					1.24372	1.35139
		1.30752	0.558678					1.17691	1.98126					0.722161	1.2589
		1.25228	0.571911					1.01895	1.23795					0.730617	1.26441
		1.1253	0.627699					1.20195	1.34188					0.7627	1.16663
		1.16818	0.834704					0.856016	1.66751					1.11465	0.64516
		0.965713	1.09267					1.07981	1.15095					0.963709	1.46377
		0.946669	0.773173					1.27861	1.30832					0.966814	1.01327
		1.27001	0.870534					0.981386	0.790957					1.26683	1.08546
		1.42386	0.708154					0.933183	1.73671					1.42534	1.40116
		1.15908	0.597462					0.917766	0.987701					0.924698	1.54872
		0.883001	0.797035					1.1065	0.978683					1.15388	1.79613
		0.861196	0.353563					1.0151	0.758534					0.947229	2.09444
		1.20666	0.637689					0.513869	0.810052					1.14229	2.11631
		0.788571	0.668218					1.45578	1.22732					2.23446	0.704586
		1.64087	0.402131					0.627655	1.45759					0.942685	1.79916
		0.625467	0.350389					1.10751	0.99006					0.839496	1.13832
		1.39307	0.554837					1.50637	1.29828					2.76613	0.239956
		0.794977	1.11965					1.12898	1.15647					1.05691	1.02915
		1.13768	1.06544					0.97803	1.44641					1.39355	1.49642
		1.17955	0.642487					1.08091	1.80431					0.996927	1.09315
		1.01812	1.05576					0.919454	1.63593					0.831181	1.18027
		0.995601	0.226614					1.15894	0.977891					0.946639	1.58122
		1.03044	0.904157					1.74946	0.362772					0.677782	0.870937
		0.816675	0.331115					1.0797	1.06148					1.04052	0.84016
		1.84717	0.806215					0.847809	0.90617					1.1395	1.23538
		1.01475	0.668169					0.886867	1.23455					1.29039	0.893486
		1.05625	0.161118					1.08997	1.02157					0.916926	0.701538
		0.937426	0.908837					0.974063	0.856985					1.05693	1.46385
		1.0227	0.960128					1.09771	2.29198					1.25515	1.17951
		1.36198	1.08101					0.849145	0.87892					0.896456	0.838655
		0.922549	0.712509					1.30919	1.48244					0.947186	1.09781
		0.988242	0.838505					1.43511	1.36088					0.917994	1.55457
		0.91448	0.585164					0.910261	0.593481					1.30506	1.25619
		1.0691	0.413332					0.800613	0.644214					0.934966	1.44122
		1.23102	0.778114					1.30936	0.427768					1.69845	1.62546
		0.914993	0.938417					0.894354	0.892762					1.35667	1.03443
		0.943465	0.711642					0.874591	1.01102					0.710715	1.21719
		1.15337	0.839295					1.14129	1.08159					0.465242	2.70384
		1.07745	0.520205					1.0789	1.13188					0.904469	0.607292
		1.03175	0.761303					1.12659	0.516685					0.897149	0.781512
		0.868461	1.19469					1.20107	0.5872					0.964768	0.660653
		1.28034	0.61001					0.916496	0.477837					0.838229	1.92341
		1.14899	0.339805					1.35967	1.04046					1.15089	0.95936
		0.997222	0.877821					1.12537	0.608515					1.45908	1.38045
		1.10193	0.624131					0.74505	1.04242					0.774312	1.49423
		0.83178	1.01902					1.22985	1.03897					1.02227	1.15453
		1.8131	0.603191					0.86426	1.40521					0.610886	0.767139
		1.13471	0.805386					0.811948	0.290081					0.710199	1.40887
		1.28096	0.415573					0.773941	1.17992					0.487724	0.486504
		1.13583	0.339389					1.23024	1.24442					0.519988	0.478098
								0.631105	0.37987					0.968073	1.15108
								0.793443	0.679302					1.02654	2.53925
								1.2725	0.614612					0.927944	0.646353
								0.955182	0.877772					0.860755	0.510149
								0.851722	0.396722					1.02219	1.51661
								1.10139	0.626333					0.911136	1.62491
								0.787399	0.426818					1.49035	0.957623
								1.36728	0.789404					1.5741	1.30989
								1.02628	1.15072					1.52764	0.857116
								1.34379	0.306767					1.02295	0.535331
								0.627044	1.12966					1.05605	1.7375
								0.918437	1.06601					1.54111	1.26
														0.743881	1.03096
														1.04309	0.987048
														1.03452	0.600453
														0.642795	1.5089
														1.25713	0.773918
														0.819799	0.721334
														0.861802	1.8053
														0.763807	0.617002
														0.96613	0.760359
														1.00701	1.04387

## Sheet: ExtFig.9i
ExtFig.9i
	Left							Right
		H3S10ph (F.I. ratio) control	H3S10ph (F.I. ratio) MN-body						H3T3ph (F.I. ratio) control	H3T3ph (F.I. ratio) MN-body
	rep1	1.02176	1.24885					rep1	1.18206	0.720211
		1.03312	1.06429						0.842967	0.800312
		0.928225	0.99653						1.02043	0.865436
		1.00172	0.549212						0.967451	1.63078
		0.930353	1.0127						0.854147	0.647095
		0.795432	0.88782						0.886539	1.36311
		0.118268	1.00562						1.60745	0.617194
		0.671034	0.931136						1.11768	0.79745
		1.19364	1.14707						1.00438	1.12648
		0.959534	1.10637						0.728324	0.849383
		1.25411	1.10327						0.863005	0.922054
		0.90776	1.02769						1.2295	0.863406
		1.04103	1.25699						0.969446	0.735097
		1.04332	0.819497						0.672225	0.949325
		0.94743	0.946076						1.13301	0.674351
		0.863929	0.965868						0.902638	1.44354
		0.754407	0.902378						0.853572	0.996884
		0.998328	1.04502						1.26056	0.610826
		1.3398	0.790112						0.92433	0.612628
		1.55484	0.783795						1.07243	0.608311
		0.831921	1.16386						0.897714	1.44916
		0.995516	1.18958						1.16063	0.598995
		0.982131	1.09214						0.879163	0.757141
		1.09271	1.03816						0.781262	1.85924
		1.02595	1.09316						1.29884	0.710867
		1.14591	1.21098						0.694822	0.84714
		0.886698	1.00348						1.59276	0.470544
		0.934013	0.925827						1.43334	0.836178
		0.872463	1.14355						0.729649	0.924638
		1.11063	0.933174						0.819878	0.900132
		0.765495	1.06401						1.3965	0.396384
		1.00036	1.06167						1.37767	0.795864
		0.812997	1.11512						0.943971	0.546338
		0.855592	1.20326						0.937851	0.766483
		0.894315	1.12553						0.615514	0.668109
		1.08642	1.19478						1.32081	0.757927
		1.42819	0.872713						1.12195	0.707957
		1.05158	0.936036						0.853838	0.902333
		0.743775	1.06227						0.915291	0.671879
		1.34894	0.992828
		1.15088	1.07292
		1.11661	1.31213
		0.776123	0.685166
		0.844418	0.934273					rep2	0.860964	0.732098
		1.28177	0.92115						0.845899	0.764644
		0.757722	1.1032						0.829545	0.82851
		1.01656	1.05972						1.16096	0.94477
		0.97525	0.721761						0.918783	0.907502
		0.926866	0.91731						0.98023	0.847647
		0.386732	1.89531						0.829371	0.827659
		0.795915	1.41661						0.694026	0.748075
		1.04393	1.00412						1.25521	0.746472
		1.0193	1.0308						1.13603	0.629759
		0.927018	0.90122						0.688011	0.657635
		0.858904	0.784566						0.73298	0.574357
		0.702481	1.06759						0.679238	0.590238
		1.04473	1.27316						1.16544	0.660384
		1.14369	1.11817						0.850392	0.741832
		1.07416	1.14496						1.01106	1.22191
		0.751813	0.915887						1.55413	0.480897
		1.10054	1.12738						1.06586	1.00907
		0.953155	0.743643						1.17962	0.983837
		0.941627	0.80409						1.08575	0.77369
		1.13237	0.843781						1.09944	1.23644
		0.877177	0.948037						1.03065	1.07701
		1.11305	0.973462						0.879666	0.714617
		1.13382	1.09215						0.573901	0.696904
		1.00753	0.913293						1.28558	0.738559
									0.965691	1.36078
									0.505249	0.786607
									0.533396	0.456174
									1.22448	0.76882
	rep2	0.798519	1.15145						0.680903	1.43646
		1.10889	1.13085						0.697496	0.824899
		0.680738	0.847046						0.816635	0.40367
		0.784235	0.81377						0.947783	0.833573
		0.935125	1.01785						0.943045	0.848291
		1.12046	1.05993						1.16396	0.719085
		0.90192	0.796427						0.956625	0.912231
		0.987276	1.02084						1.37887	0.539577
		1.06864	1.19496						1.34081	0.871681
		1.07367	1.04576						1.34143	0.627775
		0.903485	0.886864						1.18841	0.930946
		0.947275	0.645187						0.835327	0.570305
		1.09325	0.898187						0.78012	0.745193
		0.499965	1.28426						1.08085	0.68651
		0.949581	1.08204						0.880683	0.870197
		0.887608	1.04526						0.901	0.780878
		0.703029	1.04245						0.957694	0.832837
		1.14501	1.07365						1.27897	0.498046
		1.16455	0.87987						1.48135	0.944284
		1.0844	1.01315						0.768261	1.14123
		0.985842	1.13172						0.850526	0.914151
		0.885844	1.05163						1.95813	0.555799
		1.06012	1.21183						1.03847	0.938771
		1.0705	0.906751						0.902496	0.915793
		1.12461	0.927394						0.790467	0.907572
		0.835711	1.45782						1.2966	0.850388
		0.992764	0.925244						0.640088	1.61782
		0.988531	1.02024						0.462837	0.420976
		1.06971	0.697558						0.947808	1.39785
		1.11574	1.00214						1.10016	0.906329
		1.39517	0.974156						0.89501	1.01469
		0.966093	0.857372						0.572967	0.803718
		1.37897	1.13796						1.28203	1.14851
		1.19435	1.23849						1.04494	0.79775
		2.74837	1.1527						1.54171	0.606602
		0.756595	1.20818						0.704405	0.75586
		1.02694	0.89469						1.13789	0.935428
		0.922147	1.15991						1.22619	0.765749
		0.482495	0.964866						0.966532	0.587582
		0.775634	1.21349						0.841546	0.60156
		1.08806	1.04278						0.931605	0.931906
		0.791465	0.904767						0.823099	1.60926
		1.19964	1.04575						1.36822	0.641319
		0.750453	1.01407						1.15027	1.51908
		1.23307	0.976046						1.04496	1.54088
		1.09146	1.18102						1.31587	1.71911
		0.770444	1.09821						0.599762	4.20248
		1.53103	0.857263						0.862809	4.13946
		0.872658	0.9211						0.854269	4.62975
		1.2105	1.18381						0.800472	3.1878
		0.715498	1.01936						1.23578	4.26329
		0.461506	1.07664						1.08092	3.03616
		0.856499	0.584462						0.854427	2.1879
		1.38191	1.18256						0.987984	1.64209
		0.935287	1.04252						0.797126	1.93122
		1.09852	1.0427						0.748055	1.78006
		1.03167	1.23869
		0.927514	0.951087
		1.27228	1.11382
		0.98597	1.26373
		0.807652	0.81909
		1.01362	0.939139
