# Supplementary material for: Heritable transcriptional defects from aberrations of nuclear architecture
Source: Nature. 2023 Jun 7;619(7968):184–92. doi: 10.1038/s41586-023-06157-7 (PMC10322708; doi:10.1038/s41586-023-06157-7)
Supplement: Supplementary file 19 — Source Data Extended Data Fig. 10 [file 41586_2023_6157_MOESM19_ESM.xlsx]

## Sheet: ExtFig.10b
ExtFig.10b
		control	control DOX (20h)	megaDam	megaDamDOX (2h)	megaDamDOX (6h)	megaDamDOX (20h)	megaDamDOX (20h) IAA/ASV (2h)	megaDamDOX (20h) IAA/ASV (6h)
	rep1	0	0.18	0.28	0	3.78	4.74	1.26	0.59
	rep2	0	0	0	0.00604	2.9	7.63	2.25	0.97

## Sheet: ExtFig.10e
ExtFig.10e
	ranked values mixed from 4 experiments (see columns J-L for values per individual experiment)								unranked values from 4 experiments
		γH2AX F.I. ratio
		control	high γH2AX	intermediate γH2AX	low γH2AX					γH2AX F.I. ratio
										MN-body	control
		1.34442	4.08177	1.72445	1.07382
		1.07123	4.94952	2.12796	0.917507				rep1	0.7124	0.817115
		0.721911	4.41614	2.42504	0.568404					0.806106	1.07132
		0.769785	6.70592	2.49496	0.887101					1.47516	1.57774
		0.719374	7.46957	2.72204	0.793412					0.783568	1.06443
		0.846674	4.95578	2.47446	0.919377					1.81736	1.26111
		0.281605	6.95006	2.87654	0.605502					2.05485	1.09125
		0.974839	5.57444	2.25689	0.625526					1.69259	0.968362
		0.385553	5.19751	2.67984	0.782399					1.61794	1.21634
		1.05293	4.31401	2.64523	1.20739					1.50577	0.919949
		1.16112	6.13189	2.62175	1.09098					1.57991	1.00799
		0.908889	13.7748	2.67974	0.801169					1.52713	0.598907
		0.632388	4.20086	2.50853	0.876478					1.77133	0.928422
		1.0354	9.7954	1.92662	1.01847					2.31787	1.25693
		0.645292	6.38945	2.39811	0.709468					2.33744	0.906434
		0.884351	9.76122	1.48463	0.891052					2.28979	1.19117
		1.9667	5.3705	2.2268	0.7124					2.47446	0.846674
		0.869766	7.02453	2.64051	0.806106					2.25689	0.974839
		0.976659	4.09611	1.99358	0.8694					2.62175	1.16112
		0.679081	5.53031	3.63982	1.08669					1.57992	0.880303
		1.11044	5.56175	2.68516	1.47516					2.36614	0.803194
		0.851719	6.82493	1.86676	0.783568					1.9243	0.588994
		1.16955	5.42474	1.71106	0.713158					2.85919	1.01643
		0.663957	8.09837	2.94607	0.862946					2.06212	1.08654
		0.880303	6.46658	1.57992	1.1339					1.88895	0.840883
		1.15151	5.22365	1.92847	0.736023					2.35916	0.924712
		0.810358	3.43958	2.43879	0.775043					2.63126	0.620312
		0.803194	8.34954	2.36614	0.911294					2.45578	0.813095
		0.822111	6.82325	1.86687	1.1695					2.38202	0.972462
		0.588994	3.95594	1.9243	1.02031					2.63237	0.957063
		0.928582	7.21535	3.49517	1.11676					3.13718	1.22634
		1.03704	5.15307	2.22735	0.964655					3.0201	1.12525
		0.940908	5.58611	5.07237	1.18004					3.64557	0.754629
		1.01643	5.56489	2.85919	0.982984					2.76483	0.929926
		0.783573	3.18642	2.82149	0.787231					2.63512	0.705539
		0.888721	3.63916	3.57249	1.07887					3.12654	1.02359
		1.29701	7.01808	4.15838	0.972781					3.14355	1.13148
		0.914297	4.59658	3.85237	1.14238					3.24224	0.791206
		0.833279	8.01395	3.14551	1.20066					3.66151	0.797263
		0.759442	5.47351	3.18359	0.988549					2.67181	0.858782
		0.914515	3.89211	3.4146	1.06586					2.68647	0.950523
		1.21476	4.91425	2.88044	1.32603					4.3982	1.32647
		1.17317	4.30668	4.65044	1.094					4.11083	0.455818
		1.17686	5.98329	2.69075	1.81736					4.08177	0.995662
		0.400395	6.3378	6.75228	1.0718					4.94952	0.91919
		1.08654	5.41564	2.06212	2.05485					4.31401	0.330459
		1.04482	10.648	3.26215	1.55265					4.20086	0.698027
		0.852726	3.78522	2.94978	1.6003					3.43958	0.928847
		0.840883	3.64763	1.88895	1.2031					3.63916	0.732841
		0.99223	10.1757	3.08658	1.08645					3.89211	0.625479
		1.15764	6.17057	2.6084	1.25392					4.59746	1.09525
		0.924712	7.22551	2.35916	2.1171
		0.645252	6.08525	2.00259	1.42074
		1.38377	8.26597	2.39135	1.10985
		0.961465	6.15522	2.92436	1.15882
		1.0275	7.14079	2.98047	1.17401				rep2	1.07382	0.930505
		0.955975	9.87403	3.15971	1.69259					0.917507	0.818685
		0.967168	4.57997	2.09102	1.6279					0.568404	0.736114
		0.620312	8.3937	2.63126	1.10096					0.887101	1.08501
		0.636956	10.9171	2.62638	0.964638					0.793412	0.62033
		1.0732	5.68397	1.99536	1.26132					0.919377	1.21031
		1.02543	7.52446	2.40489	1.53632					0.862946	1.03767
		1.0945	5.342	3.28546	2.35714					1.1339	1.29838
		0.757445	8.98629	2.23504	1.10157					0.775043	1.20043
		0.742819	4.54495	2.69878	1.61794					1.1695	1.18804
		0.995215	7.77935	2.29731	2.34174					0.964655	1.47409
		0.815431	4.59746	4.75176	1.83953					1.07887	1.0618
		0.682837	8.20875	2.76402	3.50433					1.20066	0.764406
		0.970001	7.84015	2.84984	1.50577					1.094	1.16564
		1.05278	5.56289	2.49198	1.61298					1.55265	0.747749
		0.979588	5.57546	4.70114	1.31974					1.6003	1.15188
		0.813095	6.14517	2.45578	1.52131					1.25392	0.884323
		1.28066	8.208	4.60038	1.94266					2.1171	0.514529
		1.01747	12.7323	3.33333	1.51772					0.964638	1.03195
		1.34472	6.7882	3.04087	1.57991					1.10157	1.19266
		1.14545	12.8785	2.32431	1.79318					1.52131	1.07043
		1.03984	5.76868	2.96558	2.18287					1.79318	1.01146
		0.638113	11.2824	5.51058	1.57591					2.38996	0.923564
		1.1056	5.40511	2.35024	2.38996					1.76843	1.84368
		1.02676	6.08155	3.76052	1.73809					1.73183	1.02038
		1.07472	7.72284	4.33654	1.34233					3.74417	1.18267
		0.833727	11.4949	3.96129	1.76843					2.0017	1.05043
		1.4425	6.01653	2.41571	1.52713					1.7337	1.03959
		1.06115	5.00148	2.80723	2.34845					1.54571	1.32416
		1.41302	8.53035	3.35847	3.64064					1.83097	0.893787
		0.979322	10.4674	3.69947	1.73183					2.2758	0.711287
		0.694551	6.34738	6.08103	3.74417					2.42504	0.721911
		0.972462	6.30163	2.38202	2.0017					2.72204	0.719374
		0.728473	8.82895	3.23307	1.88468					2.50853	0.632388
		0.957063	6.89985	2.63237	1.89702					2.39811	0.645292
		0.861004	5.39056	4.32551	1.7337					2.2268	1.9667
		0.95232	5.03702	3.79051	1.54571					3.63982	0.679081
		1.00119	5.024	3.1388	1.5447					1.71106	1.16955
		0.908826	9.73821	3.45737	1.98301					2.94607	0.663957
		0.515728	6.93179	4.44201	1.77133					1.86687	0.822111
		0.957576	6.913	3.5632	1.83097					3.49517	0.928582
		1.67051	5.25665	4.25726	2.04104					5.07237	0.940908
		0.885272	8.48296	3.78148	2.0542					4.15838	1.29701
		0.944711	4.57755	4.26929	2.31787					3.18359	0.759442
		1.22634	11.8502	3.13718	2.2758					4.65044	1.17317
		0.947553	11.8007	4.05394	2.80045					2.69075	1.17686
		1.01833	6.58569	3.97945	1.59299					6.75228	0.400395
		1.12525	7.90868	3.0201	2.4157					3.26215	1.04482
		0.653496	5.35738	6.96107	2.62333					3.08658	0.99223
		0.553805	8.69698	7.0642	2.33744					2.00259	0.645252
		0.845517	7.069	7.69157	2.14749					2.39135	1.38377
		0.754629	8.95439	3.64557	3.19022					2.40489	1.02543
		0.929926	9.17577	2.76483	2.28979					3.28546	1.0945
		1.30716	11.3263	2.78521	2.18154					2.23504	0.757445
		0.625252	11.9158	5.40745	2.84902					2.29731	0.995215
		0.997031	6.72353	5.46777	2.00594					2.76402	0.682837
		0.717612		3.34656	3.25675					3.04087	1.34472
		0.859435		6.53329						5.51058	0.638113
		0.792934		4.54787						4.33654	1.07472
		0.912414		6.44129						2.80723	1.06115
		0.860386		3.25215						3.35847	1.41302
		0.980513		3.80531						3.23307	0.728473
		1.13839		4.22258						4.32551	0.861004
		0.947099		4.11137						3.79051	0.95232
		0.855068		3.67042						3.1388	1.00119
		0.88366		4.57922						3.5632	0.957576
		0.818026		5.68665						4.26929	0.944711
		1.17915		3.10988						3.97945	1.01833
		1.20326		4.57588						7.0642	0.553805
		0.705539								6.53329	0.859435
		1.02359		2.63512						4.22258	1.13839
		1.14106		3.12654						4.57922	0.88366
		1.13148		2.00213						2.00213	1.14106
		0.585431		3.14355						5.88232	0.585431
		0.723885		5.88232						5.45235	0.723885
		0.791206		5.45235						4.86458	1.43548
		1.02153		3.24224						5.38918	0.768119
		1.21635		3.11109						3.79067	1.15859
		1.13257		1.9781						5.10008	0.888496
		1.03562		4.64708						6.46642	0.94968
		0.772836		3.98034						4.68121	1.17437
		0.971007		2.91732						4.74015	3.22185
		1.43548		5.56949						9.89812	0.758964
		0.836258		4.86458						5.49797	1.66023
		0.580144		4.12283						3.82589	0.841404
		0.768119		7.15624						6.70095	0.876079
		1.15859		5.38918						6.88159	0.930417
		1.20082		3.79067						7.74702	0.649757
		0.797263		5.12331						3.10338	0.847396
		0.888496		3.66151						3.16955	0.929238
		0.893137		5.10008						7.3836	0.787231
		0.87773		4.68627						4.95403	0.671021
		0.731869		7.99786						11.0271	0.789322
		1.14105		7.49139						7.20658	1.25713
		0.858782		9.13428						3.53709	0.798766
		0.94968		2.67181						3.701	1.30404
		1.17437		6.46642						4.44636	1.11229
		3.22185		4.68121						2.91471	0.990166
		0.912336		4.74015						4.71666	0.950182
		0.84255		2.59083						9.38281	0.830102
		0.758964		4.30498						6.88253	0.611253
		1.66023		9.89812						2.47323	1.10221
		0.858924		5.49797						4.44711	0.990637
		0.950523		4.0758						5.35083	1.28568
		1.2516		2.68647						3.02521	0.939998
		0.841404		2.12239						12.8316	1.66292
		0.876079		3.82589						4.21288	0.841285
		0.930417		6.70095						4.83692	0.63658
		0.649757		6.88159						7.46957	0.799702
		1.17873		7.74702						4.95578	0.902473
		0.847396		3.15543						5.19751	0.868665
		1.00186		3.10338						13.7748	0.881869
		0.917567		6.88671						5.3705	0.826082
		1.00509		5.0895						7.02453	0.587606
		1.32647		2.71324						6.82493	0.894801
		0.929238		4.3982						5.42474	1.31149
		0.787231		3.16955						6.82325	0.926517
		0.671021		7.3836						7.21535	0.861741
		0.748504		4.95403						8.01395	1.09035
		1.35647		5.9277						5.47351	0.578378
		0.594813		3.04333						8.26597	1.16302
		0.789322		3.79515						9.87403	1.61865
		0.891715		11.0271						10.9171	0.906208
		1.25713		3.72879						5.68397	0.735827
		0.798766		7.20658						8.98629	1.05117
		0.671722		3.53709						8.20875	1.22825
		1.33454		6.98094						12.7323	0.755761
		1.30404		10.2882						6.7882	0.77899
		1.11229		3.701						12.8785	0.801997
		0.68985		4.44636						11.2824	0.997781
		1.0699		6.43158						6.08155	1.17242
		0.990166		7.12013						7.72284	1.32919
		0.950182		2.91471						11.4949	0.78937
		0.826513		4.71666						6.01653	0.971366
		1.06714		6.10831						10.4674	0.883406
		0.79532		3.3454						6.34738	0.898673
		1.29379		4.81198						8.82895	0.765251
		0.952187		4.33223						5.03702	0.726723
		0.79525		5.84398						6.913	0.77599
		1.16931		6.21096						8.48296	1.03677
		0.219782		4.49837						11.8502	0.785799
		0.830102		3.17143						11.8007	1.29219
		1.1247		9.38281						7.069	0.507152
		0.933558		3.40902						9.17577	0.909694
		0.991027		7.7497						11.3263	0.62518
		0.455818		3.39004						11.9158	0.912471
		1.10375		4.11083						6.72353	0.860732
		0.611253		4.90985
		1.10221		6.88253
		0.84625		2.47323
		0.990637		5.36953
		1.28568		4.44711
		0.713002		5.35083					rep3	0.605502	1.02366
		0.902923		6.62689						0.625526	0.722856
		0.939998		3.225						0.782399	1.02448
		0.644682		3.02521						1.20739	0.988331
		1.66292		6.19441						1.09098	0.791966
		1.00824		12.8316						0.801169	0.918843
		0.874805		5.63065						0.876478	0.81782
		0.841285		5.95527						1.01847	1.40108
		0.930514		4.21288						0.8694	1.18901
		0.773279		5.82781						0.713158	0.773984
		1.42573		5.75696						0.911294	1.21675
		1.14581		6.1227						1.02031	1.02923
		0.63658		7.43444						1.11676	0.67077
				4.83692						1.18004	1.28461
										0.982984	1.19843
										0.972781	1.14991
										0.988549	0.965073
										1.06586	0.931855
										1.0718	1.31568
										1.2031	1.18176
										1.42074	0.817621
										1.10985	0.953475
										1.15882	0.887037
										1.17401	0.981648
										1.6279	0.958472
										1.26132	0.938871
										2.35714	0.851308
										2.34174	0.48957
										1.83953	1.01778
										3.50433	1.01131
										1.61298	0.911087
										1.31974	1.53502
										1.94266	0.703481
										1.51772	0.823627
										2.18287	0.940212
										1.73809	1.29741
										1.34233	0.696092
										2.34845	1.01699
										1.88468	0.716461
										1.89702	1.03323
										1.5447	1.01302
										1.98301	0.860985
										2.04104	1.104
										2.0542	0.902475
										2.80045	0.811086
										1.59299	1.12746
										2.4157	1.1849
										2.62333	1.3898
										2.14749	0.808748
										3.19022	0.877254
										2.18154	0.773959
										2.84902	2.24602
										3.25675	0.994919
										1.72445	1.34442
										2.12796	1.07123
										2.49496	0.769785
										2.87654	0.281605
										2.67974	0.908889
										1.48463	0.884351
										2.64051	0.869766
										1.99358	0.976659
										2.68516	1.11044
										1.86676	0.851719
										1.92847	1.15151
										2.43879	0.810358
										2.22735	1.03704
										2.82149	0.783573
										3.85237	0.914297
										3.14551	0.833279
										3.4146	0.914515
										2.88044	1.21476
										2.94978	0.852726
										2.6084	1.15764
										2.92436	0.961465
										2.98047	1.0275
										3.15971	0.955975
										2.09102	0.967168
										2.62638	0.636956
										1.99536	1.0732
										2.69878	0.742819
										2.84984	0.970001
										2.49198	1.05278
										4.70114	0.979588
										3.33333	1.01747
										2.32431	1.14545
										2.96558	1.03984
										2.35024	1.1056
										2.41571	1.4425
										3.69947	0.979322
										6.08103	0.694551
										3.45737	0.908826
										4.44201	0.515728
										3.78148	0.885272
										6.96107	0.653496
										7.69157	0.845517
										2.78521	1.30716
										5.40745	0.625252
										5.46777	0.997031
										6.44129	0.912414
										3.25215	0.860386
										3.80531	0.980513
										4.11137	0.947099
										3.67042	0.855068
										5.68665	0.818026
										3.10988	1.17915
										4.57588	1.20326
										3.11109	1.02153
										1.9781	1.21635
										3.98034	1.03562
										5.56949	0.971007
										4.12283	0.836258
										5.12331	1.20082
										4.68627	0.893137
										7.99786	0.87773
										7.49139	0.731869
										2.59083	0.912336
										4.30498	0.84255
										4.0758	0.858924
										2.12239	1.2516
										3.15543	1.17873
										6.88671	1.00186
										5.0895	0.917567
										2.71324	1.00509
										3.04333	1.35647
										3.79515	0.594813
										3.72879	0.891715
										6.43158	0.68985
										7.12013	1.0699
										6.10831	0.826513
										3.3454	1.06714
										4.81198	0.79532
										4.33223	1.29379
										5.84398	0.952187
										6.21096	0.79525
										3.17143	0.219782
										3.40902	1.1247
										3.39004	0.991027
										4.90985	1.10375
										5.36953	0.84625
										6.62689	0.713002
										3.225	0.902923
										6.19441	0.644682
										5.63065	1.00824
										5.95527	0.874805
										5.82781	0.930514
										5.75696	0.773279
										6.1227	1.42573
										4.41614	0.991527
										6.95006	1.07358
										5.57444	1.25014
										9.7954	0.989761
										9.76122	0.71406
										4.09611	0.985309
										5.53031	0.855664
										5.56175	0.954122
										8.09837	1.18336
										6.46658	0.9178
										5.22365	1.00079
										5.15307	0.831813
										5.58611	0.950008
										3.18642	1.01941
										7.01808	0.944304
										4.59658	1.05316
										4.30668	1.62411
										5.41564	2.00707
										3.78522	1.13748
										10.1757	0.891747
										6.17057	1.34643
										7.22551	0.787035
										6.08525	1.01691
										6.15522	1.1226
										7.14079	0.89335
										4.57997	1.49834
										8.3937	0.819821
										7.52446	0.939134
										5.342	0.885948
										4.54495	0.961462
										7.77935	1.22204
										7.84015	0.889073
										5.56289	0.832567
										5.57546	0.760548
										6.14517	1.01301
										8.208	1.56412
										5.76868	0.742273
										5.40511	0.752621
										5.00148	1.5332
										8.53035	1.16207
										6.30163	0.895341
										6.89985	1.17738
										5.39056	0.836823
										5.024	0.871684
										6.93179	0.909118
										5.25665	0.979993
										4.57755	1.05494
										7.90868	1.15704
										5.35738	0.831133
										8.69698	1.04017
										8.95439	0.838236
									rep4	0.709468	0.780603
										0.891052	0.816318
										1.08669	0.870444
										0.736023	0.596836
										0.787231	0.642453
										1.14238	0.881719
										1.32603	0.854795
										1.08645	1.926
										1.10096	0.96148
										1.53632	0.980562
										1.57591	0.903937
										3.64064	1.04098
										2.00594	0.796881
										2.67984	0.385553
										2.64523	1.05293
										1.92662	1.0354
										3.57249	0.888721
										4.75176	0.815431
										4.60038	1.28066
										3.76052	1.02676
										3.96129	0.833727
										4.25726	1.67051
										4.05394	0.947553
										3.34656	0.717612
										4.54787	0.792934
										4.64708	1.13257
										2.91732	0.772836
										7.15624	0.580144
										9.13428	1.14105
										5.9277	0.748504
										6.98094	0.671722
										10.2882	1.33454
										4.49837	1.16931
										7.7497	0.933558
										7.43444	1.14581
										6.70592	0.853313
										6.13189	0.802831
										6.38945	0.645838
										8.34954	0.602364
										3.95594	1.28768
										5.56489	1.67683
										4.91425	0.986345
										5.98329	0.890437
										6.3378	0.59513
										10.648	0.940869
										3.64763	0.818073
										9.73821	0.736041
										6.58569	0.990644
