# Supplementary material for: Heritable transcriptional defects from aberrations of nuclear architecture
Source: Nature. 2023 Jun 7;619(7968):184–92. doi: 10.1038/s41586-023-06157-7 (PMC10322708; doi:10.1038/s41586-023-06157-7)
Supplement: Supplementary file 20 — Source Data Extended Data Fig. 12 [file 41586_2023_6157_MOESM20_ESM.xlsx]

## Sheet: ExtFig.12a
ExtFig.12a
		RNAP2-Ser5ph (F.I. ratio) control	RNAP2-Ser5ph (F.I. ratio) MDC1-foci
	rep1	0.692627	1.09612
		1.05572	0.927697
		1.04429	0.549439
		1.12436	0.708086
		1.02617	0.744237
		1.14346	0.674595
		1.15871	0.565461
		0.703888	0.644455
		0.849638	0.755328
		1.28859	0.414131
		1.04163	0.755654
		1.0309	0.576902
		0.69651	0.571856
		0.8124	2.24152
		1.15172	0.530517
		1.03266	0.63464
		1.10223	0.658046
		1.00758	1.17927
		1.03277	1.01741
		0.985887	1.01914
		0.882792	0.56481
		0.976823	1.00188
		0.890517	0.728067
		1.18773	0.595477
		0.985651	0.788125
		1.17687	0.430186
		0.757315	0.854239
		0.93712	0.897845
		1.13079	0.512841
		0.899701	0.869446
		0.905443	0.523604
		1.06105	0.977469
		0.922828	0.546323
		0.900894	1.02577
		0.883575	1.34338
		1.13855	0.667299
		1.27276	0.597088
		1.00908	0.885923
		0.914918	0.724011
		0.875219	0.638711
		0.883578	0.863206
		0.879529	0.685218
		1.00337	1.00341
		0.837795	0.869231
		0.911533	1.0479
		1.10424	0.699136
		1.00288	0.827111
		1.06219	0.787968
		0.913313	0.504455
		1.14143	1.03279
		0.662041	0.820236
		1.32203	0.738327
		1.0578	0.648709
		0.928821	0.948774
		0.945437	0.779177
		1.05175	0.606273
		0.980507	0.642493
		0.900228	0.643462
		1.02328	0.56159
		1.02141	0.441002
		0.996943	0.504405
		1.08224	0.808688
		1.44277	0.860765
		0.706221	0.583278
		0.780094	0.580774
		0.835743	1.03835
		1.15795	0.681679
		1.04079	1.02345
		1.04622	0.697919
		0.920749	1.15477
		1.14227	0.71747
		0.968025	0.909647
		1.01933	0.844076
		1.3109	0.57292
		1.04283	0.338171
		0.976983	0.930887
		1.27872	0.867773
		0.849919	0.882305
		0.81137	0.774849
		0.895759	0.666872
		1.09573	1.33872
		0.674381	0.586697
		0.92239	0.815252
		0.960639	0.858806
		1.36627	0.972622
		1.01731	0.586199
		1.12225	0.938677
		0.883967	1.22585
		1.15538	0.334311
		0.800557	0.53362
		0.854481	0.513887
		1.27251	0.663426
		0.971349	0.614972
		1.06108	0.79265
		1.21119	0.861548
		0.888359	0.977687
		0.936375	0.743065
		1.06159	1.14608
		1.47056	0.347664
		0.746898	1.2358
		1.36981	0.863344
		0.859626	1.02525
		0.662988	0.738697
		0.96539	0.639406
		1.22556	1.07588
		1.04429	0.800613
		1.20943	0.589661
		1.03711	1.00169
		1.19464	0.739907
		1.02557	0.888052
		1.19977	0.854367
		1.26433	0.807259
		0.731358	0.478599
		0.984371	0.959818
		1.03603	0.662509
		0.972489	0.841567
		1.05765	0.9052
		0.778964	0.661858
		0.810668	0.894755
		0.740946	1.3095
		1.00963	0.893056
		1.31651	0.29093
		0.82796	0.557039
		0.945699	0.63122
		1.23826	0.603371
		1.02862	0.406641
		0.805979	0.881635
		1.07615	0.744955
		1.16237	0.73344
		1.04476	0.819786
		0.814612	0.89115
		0.797664	0.73617
		1.09778	0.830357
		1.18967	0.710294
		0.788525	0.689432
		1.17894	0.56467
		1.18647	0.685734
		0.832717	0.633467
		0.707033	0.480129
		1.09044	0.771636
		0.86356	0.967629
		0.885097	0.748282
		0.953946	0.521019
		0.89531	0.527036
		0.835449	0.741903
		0.92837	1.17723
		0.97326	0.581847
		0.96323	0.426614
		0.798298	0.62119
		0.834332	0.760845
		0.990421	0.589165
		1.03734	1.42784
		0.866459	0.627461
		1.03125	0.972007
		1.16579	0.543799
		0.778421	0.676371
		0.857087	0.768544
		1.16906	0.789545
		1.07928	0.63885
		0.781902	0.706109
		0.904179	0.859675
		1.3349	0.760579
		0.842425	0.597414
		0.992056	1.03603
		0.834188	0.990983
		1.11936	0.38075
		1.14495	1.13298
		1.41107	1.03323
		1.17141	0.62074
		1.03199	0.869023
		0.755514	0.882992
		1.0318	0.541293
		0.823045	1.1455
		1.07925	0.730313
		1.10431	0.647304
		0.86819	0.412988
		0.982758	0.763726
		1.11226	0.568673
		0.930452	0.892319
		0.929649	0.792309
		1.05124	0.823189
		1.07785	0.612952
		1.35669	0.685068
		0.811845	0.512126
		1.24187	0.610197
	rep2	0.914203	0.792956
		0.811907	0.823239
		1.39382	0.341096
		1.29189	0.653484
		0.611401	0.875407
		0.795348	0.623861
		1.18356	0.869731
		0.86495	0.78872
		1.06204	0.606614
		1.54886	1.09421
		0.758392	0.702231
		0.920069	0.95728
		0.817976	0.64731
		0.711429	0.877653
		0.710748	0.535602
		0.951192	1.88097
		1.21558	1.05978
		1.13939	1.00559
		0.96276	0.442543
		1.7413	1.21543
		1.14957	0.476881
		1.11833	0.96877
		0.685904	0.530236
		0.960932	0.718919
		1.31684	0.778808
		1.04854	0.530618
		1.09623	0.895485
		0.965016	0.677385
		1.17639	0.988066
		0.874869	1.01795
		1.10176	1.12366
		1.01739	0.803002
		0.99451	0.880582
		0.890065	1.07409
		0.970368	0.631392
		1.38343	1.09508
		0.953837	0.751048
		1.01524	0.661647
		1.13073	0.524655
		0.979883	0.600029
		0.987862	0.76685
		0.797164	1.10256
		1.00801	0.568591
		1.2614	0.681832
		1.04103	0.686108
		1.19878	0.66478
		1.15331	0.674099
		0.916991	1.12954
		1.60979	1.04695
		0.951525	0.833593
		0.878747	0.62936
		0.990584	0.516525
		0.913403	0.65384
		0.748931	0.922516
		1.0476	0.66549
		0.827494	1.04215
		0.853902	0.630392
		0.963	0.853299
		1.03533	0.324505
		1.23728	0.692811
		0.829103	1.1275
		1.10841	0.669108
		1.01032	0.757845
		0.623313	1.24124
		1.03429	0.809446
		1.14413	0.640881
		0.766749	0.84539
		1.15737	0.943195
		0.778382	0.563466
		0.90531	0.563234
		0.99994	0.855334
		1.38462	0.911322
		1.0168	0.58964
		1.05649	0.653083
		0.812389	0.529114
		0.896049	1.36871
		1.09329	0.866025
		1.18792	0.776973
		0.821964	0.577173
		1.6024	0.70307
		0.779862	0.542428
		1.23434	0.596082
		1.08516	0.836795
		1.01129	0.630661
		0.813091	0.632988
		0.727227	0.521414
		1.10648	0.846702
		1.11414	0.652622
		1.00046	0.383015
		1.12359	0.660657
		1.00575	0.840009
		1.23393	0.974643
		0.92015	0.661868
		0.708302	0.488217
		1.08305	0.540276
		0.888447	0.414705
		0.844878	0.575741
		1.31655	0.834175
		0.843039	0.695348
		1.17679	0.49488
		0.996479	0.601218
		1.23586	0.423628
		0.97373	0.682083
		0.767667	0.871122
		0.870107	0.694832
		0.950346	0.787404
		0.911684	0.355353
		0.806766	0.567622
		0.977313	0.724231
		1.05789	0.939778
		0.832166	0.548777
		1.19938	1.07269
		1.0546	0.943974
		0.995193	0.580302
		0.927544	0.373727
		1.07431	0.590547
		1.16998	0.599291
		1.19365	0.531326
		1.22477	0.909744
		1.01397	0.337377
		0.946666	0.597894
		1.25906	0.480302
		0.803619	0.769622
		1.01287	0.671069
